# Supplementary material for: Diaqua­bis­(4-bromo­benzoato-κO)bis­(N,N-diethyl­nicotinamide-κN 1)copper(II)
Source: Acta Crystallogr Sect E Struct Rep Online. 2011 Aug 31;67(Pt 9):m1317–8. doi: 10.1107/S1600536811034787 (PMC3200662; doi:10.1107/S1600536811034787)
Supplement: Supplementary file 1 [file e-67-m1317-sup1.cif]

##############################################################################
#                                                                            #
# This CIF contains the data in a paper accepted for publication in          #
# Acta Crystallographica Section E. It conforms to the requirements of       #
# Notes for Authors for Acta Crystallographica Section E, and has been       #
# peer reviewed under the auspices of the IUCr Commission on Journals.       #
#                                                                            #
# Full details of the Crystallographic Information File format               #
# are given in the paper "The Crystallographic Information File (CIF):       #
# a New Standard Archive File for Crystallography" by S. R. Hall, F. H.      #
# Allen and I. D. Brown [Acta Cryst. (1991), A47, 655-685].                  #
#                                                                            #
# The current version of the core CIF dictionary is obtainable from          #
# ftp://ftp.iucr.org/pub/cif_core.dic.                                       #
#                                                                            #
# Software is freely available for graphical display of the structure(s)     #
# in this CIF. For information consult the CIF software page                 #
# http://www.iucr.org/resources/cif/software.                                #
#                                                                            #
# This file may be used for bona fide research purposes within the           #
# scientific community so long as proper attribution is given to the journal # 
# article from which it was obtained.                                        #
#                                                                            #
##############################################################################
data_I
_audit_creation_method     SHELXL-97
_chemical_name_systematic
;
Diaquabis(4-bromobenzoato-\k<i>O</i>)bis(<i>N</i>,<i>N</i>-
diethylnicotinamide-\k<i>N</i>^1^)copper(II)
;
_chemical_name_common     ?
_chemical_formula_moiety     'C34 H40 Br2 Cu N4 O8'
_chemical_formula_sum     'C34 H40 Br2 Cu N4 O8'
_chemical_formula_iupac     '[Cu (C7 H4 Br O2)2 (C10 H14 N2 O)2 (H2 O)2]'
_chemical_formula_weight     856.05
_chemical_melting_point     ?
_symmetry_cell_setting     monoclinic
_symmetry_space_group_name_H-M     'P 21'
_symmetry_space_group_name_Hall     'P 2yb'
loop_
    _symmetry_equiv_pos_as_xyz
    'x, y, z'
    '-x, y+1/2, -z'
_cell_length_a     8.3621(2)
_cell_length_b     12.2183(3)
_cell_length_c     17.6504(4)
_cell_angle_alpha     90.00
_cell_angle_beta     101.478(3)
_cell_angle_gamma     90.00
_cell_volume     1767.29(8)
_cell_formula_units_Z     2
_cell_measurement_reflns_used     6540
_cell_measurement_theta_min     2.35
_cell_measurement_theta_max     27.74
_cell_measurement_temperature     100(2)
_exptl_crystal_description     block
_exptl_crystal_colour     blue
_exptl_crystal_size_max     0.41
_exptl_crystal_size_mid     0.18
_exptl_crystal_size_min     0.12
_exptl_crystal_density_diffrn     1.609
_exptl_crystal_density_meas     ?
_exptl_crystal_density_method     'not measured'
_exptl_crystal_F_000     870
_exptl_absorpt_coefficient_mu     2.935
_exptl_absorpt_correction_type     multi-scan
_exptl_absorpt_process_details     '(SADABS; Bruker, 2005)'
_exptl_absorpt_correction_T_min     0.536
_exptl_absorpt_correction_T_max     0.703
_exptl_special_details     ?
_diffrn_ambient_temperature     100(2)
_diffrn_radiation_type     MoK\a
_diffrn_radiation_wavelength     0.71073
_diffrn_radiation_source     'fine-focus sealed tube'
_diffrn_radiation_monochromator     graphite
_diffrn_measurement_device_type     'Bruker Kappa APEXII CCD area-detector'
_diffrn_measurement_method     '\f and \w'
_diffrn_detector_area_resol_mean     ?
_diffrn_reflns_number     17073
_diffrn_reflns_av_R_equivalents     0.0358
_diffrn_reflns_av_sigmaI/netI     0.0520
_diffrn_reflns_theta_min     2.04
_diffrn_reflns_theta_max     28.42
_diffrn_reflns_theta_full     28.42
_diffrn_measured_fraction_theta_max     0.991
_diffrn_measured_fraction_theta_full     0.991
_diffrn_reflns_limit_h_min     -11
_diffrn_reflns_limit_h_max     11
_diffrn_reflns_limit_k_min     -13
_diffrn_reflns_limit_k_max     16
_diffrn_reflns_limit_l_min     -23
_diffrn_reflns_limit_l_max     19
_diffrn_standards_number     ?
_diffrn_standards_interval_count     ?
_diffrn_standards_interval_time     ?
_diffrn_standards_decay_%     ?
_refine_special_details
;
 Refinement of F^2^ against ALL reflections.  The weighted R-factor wR and
 goodness of fit S are based on F^2^, conventional R-factors R are based
 on F, with F set to zero for negative F^2^. The threshold expression of
 F^2^ > 2sigma(F^2^) is used only for calculating R-factors(gt) etc. and is
 not relevant to the choice of reflections for refinement.  R-factors based
 on F^2^ are statistically about twice as large as those based on F, and R-
 factors based on ALL data will be even larger.
;
_reflns_number_total     7011
_reflns_number_gt     6116
_reflns_threshold_expression     I>2\s(I)
_refine_ls_structure_factor_coef     Fsqd
_refine_ls_matrix_type     full
_refine_ls_R_factor_all     0.0451
_refine_ls_R_factor_gt     0.0348
_refine_ls_wR_factor_gt     0.0742
_refine_ls_wR_factor_ref     0.0790
_refine_ls_goodness_of_fit_ref     1.026
_refine_ls_restrained_S_all     1.026
_refine_ls_number_reflns     7011
_refine_ls_number_parameters     463
_refine_ls_number_restraints     5
_refine_ls_hydrogen_treatment     mixed
_refine_ls_weighting_scheme     calc
_refine_ls_weighting_details
         'calc w=1/[\s^2^(Fo^2^)+(0.0400P)^2^+0.1414P] where P=(Fo^2^+2Fc^2^)/3'
_atom_sites_solution_hydrogens     geom
_atom_sites_solution_primary     direct
_atom_sites_solution_secondary     difmap
_refine_ls_shift/su_max     0.002
_refine_ls_shift/su_mean     0.000
_refine_diff_density_max     1.084
_refine_diff_density_min     -0.591
_refine_ls_extinction_method     none
_refine_ls_extinction_coef     ?
_refine_ls_abs_structure_details     'Flack (1983), 2353 Friedel pairs'
_refine_ls_abs_structure_Flack     0.412(7)
loop_
    _atom_type_symbol
    _atom_type_description
    _atom_type_scat_dispersion_real
    _atom_type_scat_dispersion_imag
    _atom_type_scat_source
    'C' 'C' 0.0030 0.0020
                         'International Tables Vol C Tables 4.2.6.8 and 6.1.1.4'
    'H' 'H' 0.0000 0.0000
                         'International Tables Vol C Tables 4.2.6.8 and 6.1.1.4'
    'Br' 'Br' -0.2900 2.4600
                         'International Tables Vol C Tables 4.2.6.8 and 6.1.1.4'
    'Cu' 'Cu' 0.3200 1.2650
                         'International Tables Vol C Tables 4.2.6.8 and 6.1.1.4'
    'N' 'N' 0.0060 0.0030
                         'International Tables Vol C Tables 4.2.6.8 and 6.1.1.4'
    'O' 'O' 0.0110 0.0060
                         'International Tables Vol C Tables 4.2.6.8 and 6.1.1.4'
_computing_data_collection     'APEX2 (Bruker, 2007)'
_computing_cell_refinement     'SAINT (Bruker, 2007)'
_computing_data_reduction     'SAINT (Bruker, 2007)'
_computing_structure_solution     'SHELXS97 (Sheldrick, 2008)'
_computing_structure_refinement     'SHELXL97 (Sheldrick, 2008)'
_computing_molecular_graphics     'ORTEP-3 for Windows (Farrugia, 1997)'
_computing_publication_material
                                'WinGX (Farrugia, 1999) and PLATON (Spek, 2009)'
loop_
    _atom_site_type_symbol
    _atom_site_label
    _atom_site_fract_x
    _atom_site_fract_y
    _atom_site_fract_z
    _atom_site_U_iso_or_equiv
    _atom_site_adp_type
    _atom_site_calc_flag
    _atom_site_refinement_flags
    _atom_site_occupancy
    _atom_site_symmetry_multiplicity
    _atom_site_disorder_assembly
    _atom_site_disorder_group
    Br Br1 0.09645(6) 0.00081(4) 1.08082(2) 0.03240(12) Uani d . 1 1 . .
    Br Br2 -0.29887(6) 0.21016(3) 0.08947(2) 0.03089(12) Uani d . 1 1 . .
    Cu Cu1 -0.08109(5) 0.12231(3) 0.58764(2) 0.01174(10) Uani d . 1 1 . .
    O O1 0.0327(3) 0.1074(2) 0.69709(12) 0.0142(5) Uani d . 1 1 . .
    O O2 0.0556(4) 0.2787(2) 0.74212(14) 0.0256(7) Uani d . 1 1 . .
    O O3 -0.1953(3) 0.1336(2) 0.47839(12) 0.0134(5) Uani d . 1 1 . .
    O O4 -0.2014(3) -0.0418(2) 0.44161(14) 0.0182(6) Uani d . 1 1 . .
    O O5 -0.5601(4) -0.0408(2) 0.76338(15) 0.0286(7) Uani d . 1 1 . .
    O O6 0.3897(3) 0.2655(2) 0.40749(14) 0.0174(6) Uani d . 1 1 . .
    O O7 -0.0443(3) 0.3152(2) 0.58962(15) 0.0198(6) Uani d D 1 1 . .
    H H71 -0.026(5) 0.325(4) 0.6372(12) 0.045(15) Uiso d D 1 1 . .
    H H72 0.018(4) 0.355(3) 0.571(2) 0.030(13) Uiso d D 1 1 . .
    O O8 -0.1305(4) -0.0824(2) 0.59515(15) 0.0217(6) Uani d D 1 1 . .
    H H81 -0.153(4) -0.078(3) 0.5467(11) 0.012(9) Uiso d D 1 1 . .
    H H82 -0.204(4) -0.125(3) 0.601(3) 0.042(15) Uiso d D 1 1 . .
    N N1 -0.2899(3) 0.1512(2) 0.62260(15) 0.0126(6) Uani d . 1 1 . .
    N N2 -0.4635(3) 0.0913(2) 0.84909(15) 0.0157(7) Uani d . 1 1 . .
    N N3 0.1205(3) 0.0828(2) 0.54918(15) 0.0118(6) Uani d . 1 1 . .
    N N4 0.2885(3) 0.1367(2) 0.31866(15) 0.0139(6) Uani d . 1 1 . .
    C C1 0.0513(4) 0.1813(3) 0.75019(18) 0.0151(8) Uani d . 1 1 . .
    C C2 0.0678(4) 0.1339(3) 0.83163(18) 0.0147(7) Uani d . 1 1 . .
    C C3 0.0873(4) 0.2070(4) 0.89380(19) 0.0196(8) Uani d . 1 1 . .
    H H3 0.0935 0.2818 0.8854 0.023 Uiso calc R 1 1 . .
    C C4 0.0972(5) 0.1667(3) 0.9687(2) 0.0232(9) Uani d . 1 1 . .
    H H4 0.1122 0.2141 1.0107 0.028 Uiso calc R 1 1 . .
    C C5 0.0848(5) 0.0566(3) 0.97913(19) 0.0191(8) Uani d . 1 1 . .
    C C6 0.0646(4) -0.0172(3) 0.91911(19) 0.0199(8) Uani d . 1 1 . .
    H H6 0.0569 -0.0918 0.9281 0.024 Uiso calc R 1 1 . .
    C C7 0.0559(4) 0.0232(3) 0.84411(19) 0.0177(8) Uani d . 1 1 . .
    H H7 0.0421 -0.0250 0.8025 0.021 Uiso calc R 1 1 . .
    C C8 -0.2081(4) 0.0570(3) 0.42829(19) 0.0142(8) Uani d . 1 1 . .
    C C9 -0.2320(4) 0.0953(3) 0.34487(18) 0.0128(7) Uani d . 1 1 . .
    C C10 -0.2276(4) 0.2049(3) 0.32745(18) 0.0149(7) Uani d . 1 1 . .
    H H10 -0.2114 0.2559 0.3673 0.018 Uiso calc R 1 1 . .
    C C11 -0.2466(4) 0.2406(3) 0.2520(2) 0.0160(8) Uani d . 1 1 . .
    H H11 -0.2445 0.3148 0.2405 0.019 Uiso calc R 1 1 . .
    C C12 -0.2690(5) 0.1626(3) 0.19390(19) 0.0183(8) Uani d . 1 1 . .
    C C13 -0.2709(5) 0.0525(3) 0.2096(2) 0.0204(9) Uani d . 1 1 . .
    H H13 -0.2847 0.0014 0.1697 0.024 Uiso calc R 1 1 . .
    C C14 -0.2517(4) 0.0190(3) 0.28592(19) 0.0179(8) Uani d . 1 1 . .
    H H14 -0.2522 -0.0552 0.2975 0.021 Uiso calc R 1 1 . .
    C C15 -0.3960(4) 0.2245(3) 0.58675(17) 0.0124(7) Uani d . 1 1 . .
    H H15 -0.3736 0.2599 0.5434 0.015 Uiso calc R 1 1 . .
    C C16 -0.5378(5) 0.2501(3) 0.61129(19) 0.0151(8) Uani d . 1 1 . .
    H H16 -0.6095 0.3020 0.5850 0.018 Uiso calc R 1 1 . .
    C C17 -0.5719(4) 0.1976(3) 0.67556(18) 0.0153(7) Uani d . 1 1 . .
    H H17 -0.6658 0.2146 0.6938 0.018 Uiso calc R 1 1 . .
    C C18 -0.4640(4) 0.1192(3) 0.71239(17) 0.0131(7) Uani d . 1 1 . .
    C C19 -0.3252(4) 0.0974(3) 0.68331(17) 0.0130(7) Uani d . 1 1 . .
    H H19 -0.2539 0.0434 0.7068 0.016 Uiso calc R 1 1 . .
    C C20 -0.4993(4) 0.0495(3) 0.7767(2) 0.0160(8) Uani d . 1 1 . .
    C C21 -0.5022(5) 0.0272(3) 0.9134(2) 0.0197(9) Uani d . 1 1 . .
    H H21A -0.5973 -0.0177 0.8944 0.024 Uiso calc R 1 1 . .
    H H21B -0.5295 0.0769 0.9518 0.024 Uiso calc R 1 1 . .
    C C22 -0.3628(5) -0.0458(4) 0.9514(2) 0.0278(10) Uani d . 1 1 . .
    H H22A -0.3900 -0.0801 0.9961 0.042 Uiso calc R 1 1 . .
    H H22B -0.2659 -0.0025 0.9667 0.042 Uiso calc R 1 1 . .
    H H22C -0.3440 -0.1009 0.9154 0.042 Uiso calc R 1 1 . .
    C C23 -0.3767(5) 0.1954(3) 0.86888(19) 0.0196(8) Uani d . 1 1 . .
    H H23A -0.3204 0.2151 0.8278 0.024 Uiso calc R 1 1 . .
    H H23B -0.2952 0.1857 0.9159 0.024 Uiso calc R 1 1 . .
    C C24 -0.4906(6) 0.2879(4) 0.8806(2) 0.0303(10) Uani d . 1 1 . .
    H H24A -0.4283 0.3534 0.8946 0.045 Uiso calc R 1 1 . .
    H H24B -0.5470 0.2687 0.9210 0.045 Uiso calc R 1 1 . .
    H H24C -0.5684 0.3001 0.8335 0.045 Uiso calc R 1 1 . .
    C C25 0.2162(4) 0.0000(3) 0.58143(17) 0.0128(7) Uani d . 1 1 . .
    H H25 0.1921 -0.0352 0.6245 0.015 Uiso calc R 1 1 . .
    C C26 0.3494(4) -0.0343(3) 0.55230(18) 0.0152(8) Uani d . 1 1 . .
    H H26 0.4136 -0.0921 0.5753 0.018 Uiso calc R 1 1 . .
    C C27 0.3865(4) 0.0181(3) 0.48863(18) 0.0134(7) Uani d . 1 1 . .
    H H27 0.4752 -0.0041 0.4679 0.016 Uiso calc R 1 1 . .
    C C28 0.2882(4) 0.1048(3) 0.45606(18) 0.0124(7) Uani d . 1 1 . .
    C C29 0.1590(4) 0.1348(3) 0.48858(17) 0.0124(7) Uani d . 1 1 . .
    H H29 0.0952 0.1939 0.4676 0.015 Uiso calc R 1 1 . .
    C C30 0.3275(4) 0.1746(3) 0.3915(2) 0.0129(8) Uani d . 1 1 . .
    C C31 0.1984(5) 0.0353(3) 0.2969(2) 0.0186(8) Uani d . 1 1 . .
    H H31A 0.1083 0.0501 0.2542 0.022 Uiso calc R 1 1 . .
    H H31B 0.1530 0.0098 0.3402 0.022 Uiso calc R 1 1 . .
    C C32 0.3040(5) -0.0541(3) 0.2733(2) 0.0265(9) Uani d . 1 1 . .
    H H32A 0.2398 -0.1190 0.2602 0.040 Uiso calc R 1 1 . .
    H H32B 0.3930 -0.0695 0.3154 0.040 Uiso calc R 1 1 . .
    H H32C 0.3462 -0.0304 0.2293 0.040 Uiso calc R 1 1 . .
    C C33 0.3236(4) 0.2055(4) 0.25605(19) 0.0191(8) Uani d . 1 1 . .
    H H33A 0.3514 0.1591 0.2160 0.023 Uiso calc R 1 1 . .
    H H33B 0.4174 0.2512 0.2759 0.023 Uiso calc R 1 1 . .
    C C34 0.1815(5) 0.2775(4) 0.2212(2) 0.0269(9) Uani d . 1 1 . .
    H H34A 0.2118 0.3232 0.1821 0.040 Uiso calc R 1 1 . .
    H H34B 0.1518 0.3224 0.2608 0.040 Uiso calc R 1 1 . .
    H H34C 0.0903 0.2325 0.1984 0.040 Uiso calc R 1 1 . .
loop_
    _atom_site_aniso_label
    _atom_site_aniso_U_11
    _atom_site_aniso_U_22
    _atom_site_aniso_U_33
    _atom_site_aniso_U_12
    _atom_site_aniso_U_13
    _atom_site_aniso_U_23
    Br1 0.0422(3) 0.0408(3) 0.01315(17) 0.0001(2) 0.00294(16) 0.00690(18)
    Br2 0.0464(3) 0.0329(2) 0.01177(17) -0.0012(2) 0.00189(16) 0.00394(17)
    Cu1 0.01055(19) 0.0157(2) 0.00941(18) 0.0017(2) 0.00319(15) 0.00015(17)
    O1 0.0124(11) 0.0200(15) 0.0102(11) 0.0010(11) 0.0022(9) -0.0007(9)
    O2 0.0405(18) 0.0236(16) 0.0123(13) -0.0064(14) 0.0046(12) 0.0003(11)
    O3 0.0130(12) 0.0162(13) 0.0112(11) 0.0004(11) 0.0026(9) -0.0036(10)
    O4 0.0232(15) 0.0117(13) 0.0201(13) -0.0012(11) 0.0054(11) 0.0032(10)
    O5 0.0404(19) 0.0231(16) 0.0244(15) -0.0148(14) 0.0112(13) -0.0034(12)
    O6 0.0201(15) 0.0150(14) 0.0178(13) -0.0043(12) 0.0053(11) -0.0018(10)
    O7 0.0217(15) 0.0183(15) 0.0198(14) -0.0056(13) 0.0051(12) 0.0006(12)
    O8 0.0232(15) 0.0228(15) 0.0182(14) -0.0045(14) 0.0018(12) 0.0013(12)
    N1 0.0114(14) 0.0144(16) 0.0122(13) -0.0002(12) 0.0028(11) 0.0004(11)
    N2 0.0158(15) 0.0213(18) 0.0106(14) -0.0042(14) 0.0036(12) 0.0008(12)
    N3 0.0136(14) 0.0119(14) 0.0105(13) -0.0009(13) 0.0037(11) -0.0001(11)
    N4 0.0119(14) 0.0156(16) 0.0141(14) -0.0043(14) 0.0024(11) 0.0006(12)
    C1 0.0138(19) 0.024(2) 0.0070(15) 0.0050(16) 0.0019(13) -0.0017(14)
    C2 0.0122(16) 0.021(2) 0.0112(15) 0.0020(17) 0.0016(13) 0.0008(15)
    C3 0.019(2) 0.020(2) 0.0192(17) -0.0008(19) 0.0028(15) 0.0008(17)
    C4 0.030(2) 0.028(2) 0.0111(17) 0.0016(19) 0.0016(16) -0.0051(15)
    C5 0.0164(19) 0.031(2) 0.0080(16) 0.0027(18) -0.0032(14) 0.0059(15)
    C6 0.0165(19) 0.024(2) 0.0194(18) -0.0006(18) 0.0040(15) 0.0042(16)
    C7 0.0184(19) 0.022(2) 0.0132(16) -0.0016(17) 0.0035(14) -0.0014(14)
    C8 0.0073(17) 0.020(2) 0.0163(17) 0.0011(16) 0.0038(14) 0.0015(15)
    C9 0.0141(17) 0.014(2) 0.0112(16) 0.0033(15) 0.0043(13) -0.0003(13)
    C10 0.0196(18) 0.0157(18) 0.0101(15) 0.0033(17) 0.0046(13) -0.0020(15)
    C11 0.0136(18) 0.0130(19) 0.0213(19) 0.0040(15) 0.0028(15) 0.0017(14)
    C12 0.020(2) 0.027(2) 0.0069(15) -0.0013(17) 0.0008(14) 0.0031(14)
    C13 0.027(2) 0.018(2) 0.0164(18) -0.0051(18) 0.0032(16) -0.0047(15)
    C14 0.021(2) 0.016(2) 0.0153(16) -0.0035(16) 0.0000(15) -0.0016(14)
    C15 0.0152(18) 0.0125(19) 0.0087(15) -0.0014(15) 0.0007(13) -0.0011(13)
    C16 0.0189(19) 0.0131(18) 0.0127(16) -0.0014(16) 0.0014(14) -0.0032(13)
    C17 0.0127(17) 0.0168(19) 0.0168(16) -0.0004(16) 0.0040(14) -0.0091(15)
    C18 0.0157(16) 0.0136(17) 0.0098(15) -0.0061(18) 0.0022(12) -0.0027(15)
    C19 0.0160(17) 0.0132(19) 0.0096(15) -0.0006(14) 0.0021(13) 0.0012(12)
    C20 0.0085(17) 0.0154(19) 0.026(2) 0.0001(16) 0.0071(15) 0.0049(16)
    C21 0.022(2) 0.025(2) 0.0144(17) -0.0032(17) 0.0085(15) 0.0047(15)
    C22 0.028(2) 0.031(2) 0.026(2) 0.0022(19) 0.0084(18) 0.0126(17)
    C23 0.021(2) 0.025(2) 0.0132(16) -0.0096(18) 0.0050(15) -0.0036(16)
    C24 0.042(3) 0.027(2) 0.022(2) -0.007(2) 0.0066(19) -0.0067(17)
    C25 0.0144(18) 0.0114(17) 0.0125(15) -0.0026(16) 0.0028(13) -0.0029(14)
    C26 0.0187(19) 0.0116(18) 0.0137(16) 0.0009(15) -0.0010(14) -0.0005(13)
    C27 0.0172(18) 0.0125(19) 0.0117(15) -0.0009(16) 0.0055(13) -0.0025(13)
    C28 0.0163(17) 0.0079(19) 0.0134(16) -0.0025(15) 0.0039(13) -0.0035(13)
    C29 0.0144(16) 0.0095(17) 0.0125(15) 0.0004(16) 0.0009(13) -0.0004(14)
    C30 0.0129(18) 0.0138(18) 0.0134(16) 0.0028(15) 0.0057(14) -0.0012(14)
    C31 0.0188(19) 0.024(2) 0.0116(16) -0.0060(17) -0.0005(14) 0.0002(14)
    C32 0.037(3) 0.020(2) 0.0215(19) 0.0020(19) 0.0039(18) 0.0010(16)
    C33 0.0181(19) 0.024(2) 0.0168(16) -0.0004(18) 0.0085(15) 0.0043(17)
    C34 0.023(2) 0.035(2) 0.022(2) 0.008(2) 0.0038(17) 0.0130(17)
_geom_special_details
;
 All esds (except the esd in the dihedral angle between two l.s. planes)
 are estimated using the full covariance matrix.  The cell esds are taken
 into account individually in the estimation of esds in distances, angles
 and torsion angles; correlations between esds in cell parameters are only
 used when they are defined by crystal symmetry.  An approximate (isotropic)
 treatment of cell esds is used for estimating esds involving l.s. planes.
;
loop_
    _geom_bond_atom_site_label_1
    _geom_bond_atom_site_label_2
    _geom_bond_site_symmetry_2
    _geom_bond_distance
    _geom_bond_publ_flag
    Br1 C5 . 1.904(3) ?
    Br2 C12 . 1.901(3) ?
    Cu1 O1 . 1.985(2) ?
    Cu1 O3 . 1.979(2) ?
    Cu1 O7 . 2.377(3) ?
    Cu1 O8 . 2.543(3) ?
    Cu1 N1 . 1.996(3) ?
    Cu1 N3 . 1.998(3) ?
    O1 C1 . 1.289(4) ?
    O2 C1 . 1.200(5) ?
    O3 C8 . 1.277(4) ?
    O4 C8 . 1.229(4) ?
    O5 C20 . 1.217(5) ?
    O6 C30 . 1.235(4) ?
    O7 H71 . 0.831(19) ?
    O7 H72 . 0.823(19) ?
    O8 H81 . 0.841(18) ?
    O8 H82 . 0.826(19) ?
    N1 C19 . 1.339(4) ?
    N3 C29 . 1.337(4) ?
    N4 C30 . 1.343(4) ?
    N4 C31 . 1.462(5) ?
    N4 C33 . 1.464(4) ?
    C2 C1 . 1.531(4) ?
    C2 C7 . 1.377(5) ?
    C3 C2 . 1.399(5) ?
    C3 C4 . 1.397(5) ?
    C3 H3 . 0.9300 ?
    C4 H4 . 0.9300 ?
    C5 C4 . 1.364(6) ?
    C5 C6 . 1.376(5) ?
    C6 C7 . 1.401(5) ?
    C6 H6 . 0.9300 ?
    C7 H7 . 0.9300 ?
    C8 C9 . 1.520(4) ?
    C10 C9 . 1.376(5) ?
    C10 H10 . 0.9300 ?
    C11 C10 . 1.381(5) ?
    C11 C12 . 1.385(5) ?
    C11 H11 . 0.9300 ?
    C13 C12 . 1.374(6) ?
    C13 H13 . 0.9300 ?
    C14 C9 . 1.382(4) ?
    C14 C13 . 1.387(5) ?
    C14 H14 . 0.9300 ?
    C15 N1 . 1.329(4) ?
    C15 C16 . 1.377(5) ?
    C15 H15 . 0.9300 ?
    C16 H16 . 0.9300 ?
    C17 C16 . 1.382(5) ?
    C17 C18 . 1.386(5) ?
    C17 H17 . 0.9300 ?
    C18 C19 . 1.385(4) ?
    C18 C20 . 1.495(5) ?
    C19 H19 . 0.9300 ?
    C20 N2 . 1.354(4) ?
    C21 N2 . 1.467(4) ?
    C21 C22 . 1.515(5) ?
    C21 H21A . 0.9700 ?
    C21 H21B . 0.9700 ?
    C22 H22A . 0.9600 ?
    C22 H22B . 0.9600 ?
    C22 H22C . 0.9600 ?
    C23 N2 . 1.472(5) ?
    C23 C24 . 1.518(6) ?
    C23 H23A . 0.9700 ?
    C23 H23B . 0.9700 ?
    C24 H24A . 0.9600 ?
    C24 H24B . 0.9600 ?
    C24 H24C . 0.9600 ?
    C25 N3 . 1.344(5) ?
    C25 C26 . 1.382(5) ?
    C25 H25 . 0.9300 ?
    C26 H26 . 0.9300 ?
    C27 C26 . 1.381(5) ?
    C27 H27 . 0.9300 ?
    C28 C27 . 1.393(5) ?
    C28 C29 . 1.371(4) ?
    C29 H29 . 0.9300 ?
    C30 C28 . 1.511(5) ?
    C31 C32 . 1.514(5) ?
    C31 H31A . 0.9700 ?
    C31 H31B . 0.9700 ?
    C32 H32A . 0.9600 ?
    C32 H32B . 0.9600 ?
    C32 H32C . 0.9600 ?
    C33 C34 . 1.507(5) ?
    C33 H33A . 0.9700 ?
    C33 H33B . 0.9700 ?
    C34 H34A . 0.9600 ?
    C34 H34B . 0.9600 ?
    C34 H34C . 0.9600 ?
loop_
    _geom_angle_atom_site_label_1
    _geom_angle_atom_site_label_2
    _geom_angle_atom_site_label_3
    _geom_angle_site_symmetry_1
    _geom_angle_site_symmetry_3
    _geom_angle
    _geom_angle_publ_flag
    O1 Cu1 O7 . . 92.38(10) ?
    O1 Cu1 N1 . . 89.72(10) ?
    O1 Cu1 N3 . . 91.99(10) ?
    O3 Cu1 O1 . . 178.70(11) ?
    O3 Cu1 O7 . . 88.92(10) ?
    O3 Cu1 N1 . . 90.39(10) ?
    O3 Cu1 N3 . . 87.81(10) ?
    N1 Cu1 O7 . . 86.50(10) ?
    N1 Cu1 N3 . . 175.65(12) ?
    N3 Cu1 O7 . . 97.43(11) ?
    C1 O1 Cu1 . . 127.5(2) ?
    C8 O3 Cu1 . . 125.5(2) ?
    Cu1 O7 H71 . . 99(3) ?
    Cu1 O7 H72 . . 132(3) ?
    H71 O7 H72 . . 108(5) ?
    H81 O8 H82 . . 99(4) ?
    C15 N1 Cu1 . . 120.9(2) ?
    C15 N1 C19 . . 118.6(3) ?
    C19 N1 Cu1 . . 120.4(2) ?
    C20 N2 C21 . . 119.2(3) ?
    C20 N2 C23 . . 123.8(3) ?
    C21 N2 C23 . . 116.9(3) ?
    C25 N3 Cu1 . . 120.6(2) ?
    C29 N3 Cu1 . . 120.7(2) ?
    C29 N3 C25 . . 118.6(3) ?
    C30 N4 C31 . . 123.9(3) ?
    C30 N4 C33 . . 118.5(3) ?
    C31 N4 C33 . . 117.3(3) ?
    O1 C1 C2 . . 113.1(3) ?
    O2 C1 O1 . . 127.7(3) ?
    O2 C1 C2 . . 119.2(3) ?
    C3 C2 C1 . . 118.0(3) ?
    C7 C2 C1 . . 121.8(3) ?
    C7 C2 C3 . . 120.2(3) ?
    C2 C3 H3 . . 120.2 ?
    C4 C3 C2 . . 119.5(4) ?
    C4 C3 H3 . . 120.2 ?
    C3 C4 H4 . . 120.5 ?
    C5 C4 C3 . . 118.9(4) ?
    C5 C4 H4 . . 120.5 ?
    C4 C5 Br1 . . 119.3(3) ?
    C4 C5 C6 . . 122.9(3) ?
    C6 C5 Br1 . . 117.8(3) ?
    C5 C6 C7 . . 118.1(4) ?
    C5 C6 H6 . . 120.9 ?
    C7 C6 H6 . . 120.9 ?
    C2 C7 C6 . . 120.4(3) ?
    C2 C7 H7 . . 119.8 ?
    C6 C7 H7 . . 119.8 ?
    O3 C8 C9 . . 114.9(3) ?
    O4 C8 O3 . . 126.4(3) ?
    O4 C8 C9 . . 118.7(3) ?
    C10 C9 C8 . . 120.8(3) ?
    C10 C9 C14 . . 119.5(3) ?
    C14 C9 C8 . . 119.6(3) ?
    C9 C10 C11 . . 121.3(3) ?
    C9 C10 H10 . . 119.3 ?
    C11 C10 H10 . . 119.3 ?
    C10 C11 C12 . . 118.0(3) ?
    C10 C11 H11 . . 121.0 ?
    C12 C11 H11 . . 121.0 ?
    C11 C12 Br2 . . 118.6(3) ?
    C13 C12 Br2 . . 119.3(3) ?
    C13 C12 C11 . . 122.0(3) ?
    C12 C13 C14 . . 118.7(3) ?
    C12 C13 H13 . . 120.6 ?
    C14 C13 H13 . . 120.6 ?
    C9 C14 C13 . . 120.4(3) ?
    C9 C14 H14 . . 119.8 ?
    C13 C14 H14 . . 119.8 ?
    N1 C15 C16 . . 122.6(3) ?
    N1 C15 H15 . . 118.7 ?
    C16 C15 H15 . . 118.7 ?
    C15 C16 C17 . . 118.9(3) ?
    C15 C16 H16 . . 120.5 ?
    C17 C16 H16 . . 120.5 ?
    C16 C17 C18 . . 119.0(3) ?
    C16 C17 H17 . . 120.5 ?
    C18 C17 H17 . . 120.5 ?
    C17 C18 C20 . . 122.8(3) ?
    C19 C18 C17 . . 118.3(3) ?
    C19 C18 C20 . . 118.6(3) ?
    N1 C19 C18 . . 122.4(3) ?
    N1 C19 H19 . . 118.8 ?
    C18 C19 H19 . . 118.8 ?
    O5 C20 N2 . . 122.0(3) ?
    O5 C20 C18 . . 120.6(3) ?
    N2 C20 C18 . . 117.5(3) ?
    N2 C21 C22 . . 112.8(3) ?
    N2 C21 H21A . . 109.0 ?
    N2 C21 H21B . . 109.0 ?
    C22 C21 H21A . . 109.0 ?
    C22 C21 H21B . . 109.0 ?
    H21A C21 H21B . . 107.8 ?
    C21 C22 H22A . . 109.5 ?
    C21 C22 H22B . . 109.5 ?
    C21 C22 H22C . . 109.5 ?
    H22A C22 H22B . . 109.5 ?
    H22A C22 H22C . . 109.5 ?
    H22B C22 H22C . . 109.5 ?
    N2 C23 C24 . . 112.5(3) ?
    N2 C23 H23A . . 109.1 ?
    N2 C23 H23B . . 109.1 ?
    C24 C23 H23A . . 109.1 ?
    C24 C23 H23B . . 109.1 ?
    H23A C23 H23B . . 107.8 ?
    C23 C24 H24A . . 109.5 ?
    C23 C24 H24B . . 109.5 ?
    C23 C24 H24C . . 109.5 ?
    H24A C24 H24B . . 109.5 ?
    H24A C24 H24C . . 109.5 ?
    H24B C24 H24C . . 109.5 ?
    N3 C25 C26 . . 121.8(3) ?
    N3 C25 H25 . . 119.1 ?
    C26 C25 H25 . . 119.1 ?
    C25 C26 H26 . . 120.3 ?
    C27 C26 C25 . . 119.4(3) ?
    C27 C26 H26 . . 120.3 ?
    C26 C27 C28 . . 118.6(3) ?
    C26 C27 H27 . . 120.7 ?
    C28 C27 H27 . . 120.7 ?
    C27 C28 C30 . . 122.8(3) ?
    C29 C28 C27 . . 118.7(3) ?
    C29 C28 C30 . . 118.2(3) ?
    N3 C29 C28 . . 122.9(3) ?
    N3 C29 H29 . . 118.6 ?
    C28 C29 H29 . . 118.6 ?
    O6 C30 N4 . . 122.7(3) ?
    O6 C30 C28 . . 118.7(3) ?
    N4 C30 C28 . . 118.7(3) ?
    N4 C31 C32 . . 112.7(3) ?
    N4 C31 H31A . . 109.1 ?
    N4 C31 H31B . . 109.1 ?
    C32 C31 H31A . . 109.1 ?
    C32 C31 H31B . . 109.1 ?
    H31A C31 H31B . . 107.8 ?
    C31 C32 H32A . . 109.5 ?
    C31 C32 H32B . . 109.5 ?
    C31 C32 H32C . . 109.5 ?
    H32A C32 H32B . . 109.5 ?
    H32A C32 H32C . . 109.5 ?
    H32B C32 H32C . . 109.5 ?
    N4 C33 C34 . . 112.5(3) ?
    N4 C33 H33A . . 109.1 ?
    N4 C33 H33B . . 109.1 ?
    C34 C33 H33A . . 109.1 ?
    C34 C33 H33B . . 109.1 ?
    H33A C33 H33B . . 107.8 ?
    C33 C34 H34A . . 109.5 ?
    C33 C34 H34B . . 109.5 ?
    C33 C34 H34C . . 109.5 ?
    H34A C34 H34B . . 109.5 ?
    H34A C34 H34C . . 109.5 ?
    H34B C34 H34C . . 109.5 ?
loop_
    _geom_torsion_atom_site_label_1
    _geom_torsion_atom_site_label_2
    _geom_torsion_atom_site_label_3
    _geom_torsion_atom_site_label_4
    _geom_torsion_site_symmetry_1
    _geom_torsion_site_symmetry_2
    _geom_torsion_site_symmetry_3
    _geom_torsion_site_symmetry_4
    _geom_torsion
    _geom_torsion_publ_flag
    O7 Cu1 O1 C1 . . . . 23.4(3) ?
    N1 Cu1 O1 C1 . . . . -63.1(3) ?
    N3 Cu1 O1 C1 . . . . 120.9(3) ?
    O7 Cu1 O3 C8 . . . . 155.5(3) ?
    N1 Cu1 O3 C8 . . . . -118.0(3) ?
    N3 Cu1 O3 C8 . . . . 58.1(3) ?
    O1 Cu1 N1 C15 . . . . 141.7(3) ?
    O1 Cu1 N1 C19 . . . . -37.7(2) ?
    O3 Cu1 N1 C15 . . . . -39.6(3) ?
    O3 Cu1 N1 C19 . . . . 141.0(3) ?
    O7 Cu1 N1 C15 . . . . 49.3(2) ?
    O7 Cu1 N1 C19 . . . . -130.1(3) ?
    O1 Cu1 N3 C25 . . . . 43.0(3) ?
    O1 Cu1 N3 C29 . . . . -140.1(2) ?
    O3 Cu1 N3 C25 . . . . -135.7(3) ?
    O3 Cu1 N3 C29 . . . . 41.2(3) ?
    O7 Cu1 N3 C25 . . . . 135.7(2) ?
    O7 Cu1 N3 C29 . . . . -47.5(3) ?
    Cu1 O1 C1 O2 . . . . -27.2(6) ?
    Cu1 O1 C1 C2 . . . . 152.3(2) ?
    Cu1 O3 C8 O4 . . . . 25.0(5) ?
    Cu1 O3 C8 C9 . . . . -154.4(2) ?
    Cu1 N1 C19 C18 . . . . 176.1(2) ?
    C15 N1 C19 C18 . . . . -3.3(5) ?
    Cu1 N3 C29 C28 . . . . -174.5(3) ?
    C25 N3 C29 C28 . . . . 2.5(5) ?
    C31 N4 C30 O6 . . . . -172.8(3) ?
    C31 N4 C30 C28 . . . . 4.9(5) ?
    C33 N4 C30 O6 . . . . 1.0(5) ?
    C33 N4 C30 C28 . . . . 178.7(3) ?
    C30 N4 C31 C32 . . . . -109.2(4) ?
    C33 N4 C31 C32 . . . . 76.9(4) ?
    C30 N4 C33 C34 . . . . -92.0(4) ?
    C31 N4 C33 C34 . . . . 82.2(4) ?
    C3 C2 C1 O1 . . . . -179.5(3) ?
    C3 C2 C1 O2 . . . . 0.0(5) ?
    C7 C2 C1 O1 . . . . -2.7(5) ?
    C7 C2 C1 O2 . . . . 176.8(4) ?
    C1 C2 C7 C6 . . . . -177.2(3) ?
    C3 C2 C7 C6 . . . . -0.5(5) ?
    C4 C3 C2 C1 . . . . 177.9(3) ?
    C4 C3 C2 C7 . . . . 1.0(5) ?
    C2 C3 C4 C5 . . . . -1.2(6) ?
    Br1 C5 C4 C3 . . . . -179.5(3) ?
    C6 C5 C4 C3 . . . . 0.8(7) ?
    Br1 C5 C6 C7 . . . . -180.0(3) ?
    C4 C5 C6 C7 . . . . -0.3(6) ?
    C5 C6 C7 C2 . . . . 0.1(5) ?
    O3 C8 C9 C10 . . . . 4.5(5) ?
    O3 C8 C9 C14 . . . . -178.2(3) ?
    O4 C8 C9 C10 . . . . -174.9(4) ?
    O4 C8 C9 C14 . . . . 2.4(5) ?
    C11 C10 C9 C8 . . . . 179.0(3) ?
    C11 C10 C9 C14 . . . . 1.7(6) ?
    C12 C11 C10 C9 . . . . -0.6(5) ?
    C10 C11 C12 Br2 . . . . 179.1(3) ?
    C10 C11 C12 C13 . . . . -0.7(6) ?
    C14 C13 C12 Br2 . . . . -178.9(3) ?
    C14 C13 C12 C11 . . . . 0.8(6) ?
    C13 C14 C9 C8 . . . . -178.9(3) ?
    C13 C14 C9 C10 . . . . -1.5(5) ?
    C9 C14 C13 C12 . . . . 0.3(6) ?
    C16 C15 N1 C19 . . . . 2.4(5) ?
    C16 C15 N1 Cu1 . . . . -177.0(3) ?
    N1 C15 C16 C17 . . . . -0.2(5) ?
    C18 C17 C16 C15 . . . . -1.3(5) ?
    C16 C17 C18 C19 . . . . 0.5(5) ?
    C16 C17 C18 C20 . . . . -173.0(3) ?
    C17 C18 C19 N1 . . . . 1.9(5) ?
    C20 C18 C19 N1 . . . . 175.6(3) ?
    C17 C18 C20 O5 . . . . 94.2(5) ?
    C17 C18 C20 N2 . . . . -84.9(4) ?
    C19 C18 C20 O5 . . . . -79.3(4) ?
    C19 C18 C20 N2 . . . . 101.7(4) ?
    O5 C20 N2 C21 . . . . -1.4(5) ?
    O5 C20 N2 C23 . . . . 174.3(3) ?
    C18 C20 N2 C21 . . . . 177.6(3) ?
    C18 C20 N2 C23 . . . . -6.7(5) ?
    C22 C21 N2 C20 . . . . 90.9(4) ?
    C22 C21 N2 C23 . . . . -85.0(4) ?
    C24 C23 N2 C20 . . . . 102.7(4) ?
    C24 C23 N2 C21 . . . . -81.5(4) ?
    C26 C25 N3 Cu1 . . . . 175.1(2) ?
    C26 C25 N3 C29 . . . . -1.8(5) ?
    N3 C25 C26 C27 . . . . 0.4(5) ?
    C28 C27 C26 C25 . . . . 0.5(5) ?
    C29 C28 C27 C26 . . . . 0.1(5) ?
    C30 C28 C27 C26 . . . . 173.8(3) ?
    C27 C28 C29 N3 . . . . -1.6(5) ?
    C30 C28 C29 N3 . . . . -175.6(3) ?
    O6 C30 C28 C27 . . . . -101.2(4) ?
    O6 C30 C28 C29 . . . . 72.5(4) ?
    N4 C30 C28 C27 . . . . 81.0(4) ?
    N4 C30 C28 C29 . . . . -105.3(4) ?
loop_
    _geom_hbond_atom_site_label_D
    _geom_hbond_atom_site_label_H
    _geom_hbond_atom_site_label_A
    _geom_hbond_site_symmetry_A
    _geom_hbond_distance_DH
    _geom_hbond_distance_HA
    _geom_hbond_distance_DA
    _geom_hbond_angle_DHA
    _geom_hbond_publ_flag
    O7 H71 O2 . 0.83(2) 1.93(3) 2.692(4) 154(5) yes
    O7 H72 O4 2_556 0.83(4) 2.04(4) 2.834(4) 163(3) yes
    O8 H81 O4 . 0.84(2) 1.88(2) 2.702(4) 170(4) yes
    O8 H82 O6 2_546 0.82(4) 2.05(4) 2.848(4) 168(5) yes
    C11 H11 O5 2_456 0.93 2.41 3.106(5) 133 yes
    C16 H16 O4 2_456 0.93 2.46 3.359(5) 162 yes
    C26 H26 O6 2_646 0.93 2.37 3.261(4) 160 yes
data_global
_journal_date_recd_electronic     2011-08-05
_journal_date_accepted     2011-08-24
_journal_name_full     'Acta Crystallographica, Section E'
_journal_year     2011
_journal_volume     67
_journal_issue      9
_journal_page_first     m1317
_journal_page_last     m1318
_journal_paper_category     QM
_journal_coeditor_code     SU2303
_publ_contact_author
;
Dr. Tuncer H\"okelek
Hacettepe University
Department of Physics
06800 Beytepe
Ankara
Turkey
;
_publ_contact_author_email     merzifon@hacettepe.edu.tr
_publ_contact_author_fax     '90(312)2352550'
_publ_contact_author_phone     '90(312)2977242'
_publ_section_title
;\
Diaquabis(4-bromobenzoato-\k<i>O</i>)bis(<i>N</i>,<i>N</i>-diethylnicotinamide-\
\k<i>N</i>^1^)copper(II)
;
loop_
    _publ_author_name
    _publ_author_address
    'Necefo\(glu, Hacali'
;
Department of Chemistry
Kafkas University
36100 Kars
Turkey
;
    '\"Ozbek, F\"ureya Elif'
;
Department of Chemistry
Kafkas University
36100 Kars
Turkey
;
    '\"Ozt\"urk, Vijdan'
;
Department of Chemistry
Kafkas University
36100 Kars
Turkey
;
    'Ad\?ig\"uzel, Vedat'
;
Department of Chemistry
Kafkas University
36100 Kars
Turkey
;
    'H\"okelek, Tuncer'
;
Department of Physics
Hacettepe University
06800 Beytepe
Ankara
Turkey
;
