# Supplementary material for: Diaqua­bis­(4-bromo­benzoato-κO)bis­(N,N-diethyl­nicotinamide-κN 1)copper(II)
Source: Acta Crystallogr Sect E Struct Rep Online. 2011 Aug 31;67(Pt 9):m1317–8. doi: 10.1107/S1600536811034787 (PMC3200662; doi:10.1107/S1600536811034787)
Supplement: Supplementary file 2 [file e-67-m1317-Isup2.hkl]

#
# h,k,l, Fc-squared, Fo-squared, sigma(Fo-squared) and status flag
#
data_I
_shelx_title ' w9 in P 21'
_shelx_refln_list_code          4
_shelx_F_calc_maximum      348.35
_exptl_crystal_F_000       869.83
_reflns_d_resolution_high  0.7468
 
loop_
 _symmetry_equiv_pos_as_xyz
 'x, y, z'
 '-x, y+1/2, -z'
 
_cell_length_a     8.3621
_cell_length_b    12.2183
_cell_length_c    17.6504
_cell_angle_alpha  90.000
_cell_angle_beta  101.478
_cell_angle_gamma  90.000
 
_shelx_F_squared_multiplier     1.000
 
loop_
 _refln_index_h
 _refln_index_k
 _refln_index_l
 _refln_F_squared_calc
 _refln_F_squared_meas
 _refln_F_squared_sigma
 _refln_observed_status
   1 -12   0       75.82       89.32     29.33 o
   1 -11   0     1998.19     1998.34    106.65 o
   0 -10   0     4568.60     4828.55    211.97 o
   1 -10   0     1246.25     1215.67     37.28 o
   2 -10   0       64.02       52.21     16.89 o
   1  -9   0      447.67      472.21     41.99 o
   2  -9   0     1361.22     1275.18     49.43 o
   0  -8   0     2997.21     3252.81    141.31 o
   1  -8   0     3297.10     3352.50    139.31 o
   2  -8   0     1539.38     1534.25     56.47 o
   1  -7   0     5107.10     5486.13    168.73 o
   2  -7   0     1117.67     1174.38     68.66 o
   4  -7   0      343.32      347.94     41.33 o
   0  -6   0     2194.29     2298.30    101.32 o
   1  -6   0     5238.73     5560.78    231.96 o
   2  -6   0     3003.13     2956.19     92.25 o
   4  -6   0      535.41      553.24     45.33 o
   1  -5   0      151.72      144.67      8.40 o
   2  -5   0    11541.59    11580.80    499.92 o
   3  -5   0    15250.92    16148.06    685.22 o
   4  -5   0      178.80      167.97     28.00 o
   5  -5   0      392.95      386.60     41.33 o
   0  -4   0     9171.46     9282.25    276.57 o
   1  -4   0     3341.44     3517.82     75.76 o
   2  -4   0     5650.40     5979.03    237.29 o
   3  -4   0     3216.46     3334.13    158.64 o
   4  -4   0      699.15      635.90     47.99 o
   5  -4   0      567.32      621.23     47.99 o
   1  -3   0    11315.72    10976.89    230.19 o
   2  -3   0      973.31      877.55     33.94 o
   3  -3   0     6073.08     5935.04    267.96 o
   4  -3   0     2078.52     2036.00     72.57 o
   5  -3   0     1194.91     1073.69    193.30 o
   7  -3   0      528.50      535.91     59.99 o
   8  -3   0     1907.29     2147.65    126.65 o
   0  -2   0    61623.52    64588.10   1484.96 o
   1  -2   0     6243.45     5870.14    106.65 o
   2  -2   0     1955.13     1913.06     61.27 o
   3  -2   0     6188.92     6529.04    201.22 o
   4  -2   0     1029.09     1017.17     57.32 o
   5  -2   0     5231.47     5508.44    246.63 o
   6  -2   0     1540.84     1634.05     65.91 o
   7  -2   0     1507.25     1567.75    103.98 o
   8  -2   0     1004.26     1002.50     89.32 o
   9  -2   0      328.62      309.28     62.66 o
  10  -2   0      293.69      314.62     65.32 o
   1  -1   0     3763.59     3596.60     86.69 o
   2  -1   0     4874.97     5233.86    160.64 o
   3  -1   0    14391.92    16200.01    483.90 o
   4  -1   0     2595.35     2293.57    173.97 o
   5  -1   0      916.53      876.35     41.35 o
   6  -1   0      306.75      234.36     26.90 o
   7  -1   0       61.51       65.32     38.66 o
   8  -1   0       68.52       61.32     41.33 o
   9  -1   0      194.09      218.63     54.66 o
  10  -1   0      246.71      186.64     62.66 o
   1   0   0     5088.36     5175.58    152.18 o
   2   0   0      420.52      393.65     14.98 o
   3   0   0      837.76      779.61     22.74 o
   4   0   0      206.46      181.19     14.26 o
   5   0   0    11721.26    12422.68    372.32 o
   6   0   0     3999.30     4168.44    138.04 o
   7   0   0     1943.25     1826.56     77.32 o
   8   0   0     1295.17      998.51     87.99 o
   9   0   0       89.50      105.32     51.99 o
  10   0   0      726.38      669.23     83.99 o
   1   1   0     3739.77     3557.02     86.69 o
   2   1   0     4954.98     5179.65    110.30 o
   3   1   0    14485.84    16618.25    397.06 o
   4   1   0     2715.89     2727.81     70.45 o
   5   1   0      926.63      878.90     33.86 o
   6   1   0      301.26      239.69     33.33 o
   7   1   0       51.80       74.09     23.18 o
   8   1   0       61.89       51.99     43.99 o
   9   1   0      201.20      250.63     58.66 o
  10   1   0      245.53      256.57     42.39 o
   0   2   0    61629.11    61558.44   1838.73 o
   1   2   0     6314.18     5641.44    160.77 o
   2   2   0     1868.80     1835.25     43.14 o
   3   2   0     6208.94     6717.57    142.11 o
   4   2   0      978.98      923.25     32.56 o
   5   2   0     5236.99     5519.68    142.61 o
   6   2   0     1593.65     1636.09     53.60 o
   7   2   0     1521.01     1712.77     71.34 o
   8   2   0      993.81     1048.65     62.26 o
   9   2   0      325.55      404.03     56.66 o
  10   2   0      292.41      302.10     46.07 o
   1   3   0    11196.56    11562.86    232.10 o
   2   3   0     1045.62      916.47     20.54 o
   3   3   0     6054.96     6162.87    106.59 o
   4   3   0     2114.62     2084.89     51.12 o
   5   3   0     1175.34     1208.17     35.26 o
   6   3   0      396.67      384.64     22.12 o
   7   3   0      556.81      550.14     31.84 o
   8   3   0     1889.66     2110.87     89.97 o
   9   3   0     1021.86      972.20    119.98 o
  10   3   0      562.32      642.79     58.24 o
   0   4   0     9161.54     9559.57    277.52 o
   1   4   0     3405.16     3570.35     75.37 o
   2   4   0     5588.73     5856.14    110.78 o
   3   4   0     3191.15     3522.88     69.22 o
   4   4   0      671.44      710.48     18.87 o
   5   4   0      505.98      499.41     17.68 o
   6   4   0       20.97       11.30     10.44 o
   7   4   0      559.29      555.26     22.00 o
   8   4   0      553.12      625.95     38.04 o
   9   4   0       39.33       29.07     36.06 o
  10   4   0       51.40      102.21     42.14 o
   1   5   0      153.99      143.67      9.67 o
   2   5   0    11684.24    11984.56    220.77 o
   3   5   0    15334.69    16095.44    298.12 o
   4   5   0      174.14      171.09      9.56 o
   5   5   0      384.41      400.22     17.23 o
   6   5   0      393.15      397.00     17.19 o
   7   5   0      316.03      335.35     20.65 o
   8   5   0     3263.82     3304.90    124.69 o
   9   5   0      441.23      572.87     54.46 o
  10   5   0      298.14      342.71     51.44 o
   0   6   0     2065.43     2208.18     95.32 o
   1   6   0     5224.39     5332.87    135.17 o
   2   6   0     2957.92     2844.27     57.37 o
   3   6   0      543.30      503.76     15.58 o
   4   6   0      521.41      514.09     18.98 o
   5   6   0      422.38      450.94     16.47 o
   6   6   0      632.99      667.19     22.31 o
   7   6   0      937.75      989.12     73.20 o
   8   6   0      346.10      404.18     47.26 o
   9   6   0       28.46       10.66     41.33 o
  10   6   0       80.70       99.20     47.33 o
   1   7   0     5107.20     5467.90    137.74 o
   2   7   0     1125.34     1190.81     32.69 o
   3   7   0      698.90      835.28     21.97 o
   4   7   0      335.02      395.61     14.16 o
   5   7   0       62.94       62.51      8.62 o
   6   7   0      197.60      205.49     26.92 o
   7   7   0       66.71       52.95     41.99 o
   8   7   0     1130.37     1164.99     69.83 o
   9   7   0      394.15      479.12     69.99 o
   0   8   0     3011.67     3030.63    102.20 o
   1   8   0     3329.11     3283.50     87.70 o
   2   8   0     1531.69     1576.30     41.60 o
   3   8   0     1413.14     1406.14     56.38 o
   4   8   0      596.45      638.72     34.92 o
   5   8   0      634.85      665.22     38.57 o
   6   8   0     1701.21     1768.43     65.69 o
   7   8   0      698.81      752.67     57.34 o
   8   8   0      186.32      217.78     44.78 o
   9   8   0      312.31      331.19     53.51 o
   1   9   0      462.83      475.56     21.12 o
   2   9   0     1335.39     1286.29     37.02 o
   3   9   0      636.09      630.26     23.65 o
   4   9   0      368.25      381.68     30.29 o
   5   9   0       91.63       65.26     23.55 o
   6   9   0       26.15       22.10     34.73 o
   7   9   0      285.63      313.40     81.32 o
   8   9   0      140.15      154.79     43.09 o
   9   9   0      137.46      227.01     71.32 o
   0  10   0     4624.83     4647.05    152.18 o
   1  10   0     1252.66     1192.46     37.56 o
   2  10   0       66.87       40.42     12.42 o
   3  10   0      341.01      339.46     28.55 o
   4  10   0      182.56      165.75     25.82 o
   5  10   0     1478.26     1488.78     59.49 o
   6  10   0      504.16      455.61     49.54 o
   7  10   0       45.79       12.55     39.86 o
   8  10   0      123.51       61.17     48.66 o
   1  11   0     2031.73     2085.41     56.03 o
   2  11   0      856.48      765.84     69.29 o
   3  11   0      972.87      994.97     54.16 o
   4  11   0     1030.95     1135.41     51.68 o
   5  11   0      212.64      218.11     43.09 o
   6  11   0      278.82      248.78     45.47 o
   7  11   0      128.75      147.36     46.88 o
   8  11   0      278.09      219.23     53.10 o
   0  12   0     1850.35     1870.46     75.14 o
   1  12   0       70.14       75.89     27.36 o
   2  12   0      179.24      159.60     25.36 o
   3  12   0      207.45      222.60     28.58 o
   4  12   0      123.34       56.83     35.67 o
   5  12   0       70.72      117.79     40.80 o
   6  12   0        8.99      -30.77     39.04 o
   7  12   0      180.24       98.15     55.99 o
   1  13   0      458.97      432.61     45.40 o
   2  13   0      968.48      870.38     86.13 o
   3  13   0      254.99      324.53     34.19 o
   4  13   0      292.63      338.07     47.60 o
   5  13   0       11.81       15.33     40.40 o
   6  13   0       61.74       54.33     46.31 o
   0  14   0      602.52      499.92     74.65 o
   1  14   0      374.59      395.80     48.54 o
   2  14   0      310.80      197.63     41.35 o
   3  14   0       13.14       18.40     41.00 o
   4  14   0      161.20      137.43     49.33 o
   5  14   0      290.98      237.32     56.66 o
   1  15   0       12.91        0.67     53.99 o
   2  15   0      540.66      469.51     55.40 o
   3  15   0      488.21      643.32     80.65 o
   4  15   0       61.45       73.56     47.60 o
   0  16   0      266.85      207.97     69.32 o
   1  16   0      490.44      331.95     77.32 o
   2  16   0      371.23      341.28     83.99 o
  -1 -11   1       66.64       80.82     19.31 o
   0 -11   1       60.60       37.14     16.32 o
   1 -11   1      566.13      557.24     46.66 o
  -2 -10   1       10.55       -4.53     18.66 o
  -1 -10   1      552.40      537.27     30.63 o
   0 -10   1     1780.96     1916.17     65.02 o
   1 -10   1     1064.82     1055.28     33.30 o
   2 -10   1     2161.79     2276.67     77.02 o
  -3  -9   1     3527.97     3386.99    111.04 o
  -2  -9   1     1774.01     1669.90     63.16 o
  -1  -9   1     1372.68     1309.37     49.93 o
   0  -9   1       10.24       14.17     12.70 o
   1  -9   1      316.35      340.38     16.22 o
   2  -9   1      967.74     1034.08     39.39 o
  -3  -8   1     1387.10     1363.50     57.99 o
  -2  -8   1     1104.46     1210.66     47.10 o
  -1  -8   1     3325.59     3539.51    112.18 o
   0  -8   1     1145.81     1151.41     41.94 o
   1  -8   1      109.31      115.88     10.71 o
   2  -8   1      770.19      747.90     31.39 o
  -4  -7   1     7551.71     8234.67    355.94 o
  -3  -7   1     3181.11     3322.13    145.31 o
  -2  -7   1      352.46      350.87     37.33 o
  -1  -7   1     3089.36     3310.39    151.98 o
   0  -7   1     1184.23     1245.12     42.88 o
   1  -7   1     1796.45     1537.58     65.47 o
   2  -7   1     1644.53     1535.36     91.99 o
  -4  -6   1     1547.20     1702.39     90.65 o
  -2  -6   1     1889.37     2002.77     68.66 o
  -1  -6   1     2273.96     2318.02     79.32 o
   0  -6   1    14746.16    15479.90    457.66 o
   1  -6   1     7277.83     8228.46    190.44 o
   3  -6   1      452.34      353.28     35.99 o
   4  -6   1     3340.90     3211.48    154.64 o
  -5  -5   1     2936.20     2892.87    143.98 o
  -4  -5   1      474.25      461.26     41.33 o
  -3  -5   1     1094.79     1203.81     63.99 o
  -2  -5   1     1574.06     1574.41     70.66 o
  -1  -5   1     8129.50     8589.11    256.40 o
   0  -5   1     9819.21    10059.12    409.27 o
   1  -5   1       28.10       30.17      5.91 o
   3  -5   1     2823.31     2894.20    131.98 o
   4  -5   1      752.94      749.21     51.99 o
  -5  -4   1    14497.88    14980.25    639.90 o
  -4  -4   1     1926.89     2037.00    101.32 o
  -3  -4   1     2197.72     2120.99    101.32 o
  -2  -4   1     1378.69     1372.19     47.10 o
  -1  -4   1     3367.17     3126.91     78.48 o
   0  -4   1    19641.47    19850.64    409.75 o
   1  -4   1    20791.28    23076.49    867.19 o
   2  -4   1      501.84      593.24     37.33 o
   3  -4   1     2912.70     3231.48    147.98 o
   4  -4   1      219.12      255.96     29.33 o
   5  -4   1     3088.07     3152.82    150.64 o
  -6  -3   1       52.09       53.32     26.66 o
  -5  -3   1      225.85      254.63     33.33 o
  -4  -3   1     7781.93     7821.40    351.94 o
  -3  -3   1     1276.38     1262.46     63.99 o
  -2  -3   1     1919.46     1992.36     45.65 o
  -1  -3   1     2477.42     2400.79     54.30 o
   0  -3   1     2785.40     2729.58     57.98 o
   1  -3   1     9947.36    10324.61    296.94 o
   2  -3   1     2125.96     2057.91    139.98 o
   3  -3   1      584.85      619.72     69.99 o
   4  -3   1     1159.30     1126.23     47.83 o
   5  -3   1     1738.42     1894.13     71.13 o
   6  -3   1     3360.96     3451.44    170.64 o
   7  -3   1      153.14       90.65     37.33 o
   9  -3   1      396.90      387.94     63.99 o
 -10  -2   1      414.19      383.94     66.66 o
  -9  -2   1      253.65      287.95     57.32 o
  -8  -2   1       65.81       57.32     41.33 o
  -7  -2   1     1018.88      987.84     77.32 o
  -6  -2   1     3295.72     3347.05    123.98 o
  -5  -2   1        1.69       19.15     15.36 o
  -4  -2   1      249.46      229.00     20.12 o
  -3  -2   1     1586.96     1537.67     52.31 o
  -2  -2   1    17516.24    19127.81    451.08 o
  -1  -2   1     4826.36     4854.44    101.40 o
   0  -2   1     2504.12     2421.92     82.65 o
   1  -2   1      321.94      329.24     15.41 o
   2  -2   1     5474.32     5625.35    142.10 o
   3  -2   1      593.75      587.35     37.33 o
   4  -2   1     4253.58     4309.27    135.27 o
   5  -2   1      345.58      360.62     28.19 o
   6  -2   1      999.43     1105.15     67.99 o
   8  -2   1     1169.66     1205.14     95.98 o
   9  -2   1      187.52      229.30     61.32 o
  10  -2   1       47.60       46.66     58.66 o
 -11  -1   1      135.82      133.31     62.66 o
 -10  -1   1      588.72      403.93     71.99 o
  -9  -1   1     1691.28     1607.74    111.98 o
  -8  -1   1     3233.93     3478.10    179.97 o
  -7  -1   1     3285.11     3312.80    166.64 o
  -6  -1   1      568.68      618.25     38.10 o
  -5  -1   1     1346.51     1348.29     54.15 o
  -4  -1   1      703.44      693.76     38.66 o
  -3  -1   1     5993.58     5602.08    141.85 o
  -2  -1   1   121345.39   129558.13   3068.31 o
  -1  -1   1      239.06      247.39      8.70 o
   0  -1   1      667.90      474.59     21.33 o
   1  -1   1     7022.42     7848.98    162.43 o
   2  -1   1     4784.42     4647.93     99.31 o
   3  -1   1    10475.56    10899.00    262.93 o
   4  -1   1     1801.64     1839.61     55.32 o
   5  -1   1     1588.08     1581.08     86.65 o
   6  -1   1     2936.93     2866.20    141.31 o
   7  -1   1      195.96      223.96     46.66 o
   8  -1   1     1130.62     1058.50     90.65 o
   9  -1   1      594.32      567.91     75.99 o
  10  -1   1       36.42      105.32     59.99 o
 -11   0   1      134.79       94.29     39.66 o
 -10   0   1      144.43      173.31     57.32 o
  -9   0   1      324.68      369.27     63.99 o
  -8   0   1      190.79      209.30     50.66 o
  -7   0   1       66.21       86.22     24.02 o
  -6   0   1      280.69      373.22     30.37 o
  -5   0   1    16325.39    17572.19    520.22 o
  -4   0   1      209.93      208.65     18.57 o
  -3   0   1     7337.50     6748.41    165.19 o
  -2   0   1     1836.65     1608.56     44.12 o
  -1   0   1      200.25      254.63     14.66 o
   1   0   1       29.81       26.60      3.14 o
   2   0   1     2216.08     2705.58     59.98 o
   3   0   1      768.61      713.96     28.28 o
   4   0   1       22.12        7.86      6.95 o
   5   0   1      501.40      491.93     28.28 o
   6   0   1      257.25      264.04     26.85 o
   7   0   1      491.91      508.57     67.99 o
   8   0   1      763.89      799.87     82.65 o
   9   0   1      231.35      238.63     61.32 o
  10   0   1      286.70      275.96     69.32 o
 -11   1   1      132.80      125.69     41.56 o
 -10   1   1      587.45      672.69     66.66 o
  -9   1   1     1732.48     1608.48     76.61 o
  -8   1   1     3270.51     3518.10    181.30 o
  -7   1   1     3289.21     3292.76    114.90 o
  -6   1   1      559.18      649.96     38.43 o
  -5   1   1     1338.00     1300.99     59.32 o
  -4   1   1      723.33      644.68     32.02 o
  -3   1   1     6082.54     5873.90    123.46 o
  -2   1   1   121253.94   131553.72   3074.20 o
  -1   1   1      255.80      269.52      8.00 o
   1   1   1     7033.51     7821.55    162.43 o
   2   1   1     4534.27     4588.97    114.40 o
   3   1   1    10375.91    10665.73    324.27 o
   4   1   1     1842.34     1845.27     63.14 o
   5   1   1     1590.09     1682.64     51.60 o
   6   1   1     2907.92     2998.24     84.71 o
   7   1   1      185.06      184.58     27.37 o
   8   1   1     1118.89      987.84     90.65 o
   9   1   1      598.37      670.56     82.65 o
  10   1   1       37.25       53.93     37.01 o
 -10   2   1      411.01      501.87     49.43 o
  -9   2   1      248.52      239.39     36.21 o
  -8   2   1       59.33       58.45     29.41 o
  -7   2   1      998.31      997.08     42.08 o
  -6   2   1     3395.90     3491.97    104.82 o
  -5   2   1        2.21       24.48     12.60 o
  -4   2   1      241.33      214.96     13.36 o
  -3   2   1     1520.10     1395.13     42.23 o
  -2   2   1    17530.05    19030.35    318.12 o
  -1   2   1     4743.03     4562.09     87.57 o
   0   2   1     2485.95     2449.14     51.46 o
   1   2   1      324.59      345.76     11.59 o
   2   2   1     5757.13     5907.73    122.79 o
   3   2   1      623.30      615.62     25.60 o
   4   2   1     4264.50     4182.46    109.98 o
   5   2   1      336.52      373.23     21.79 o
   6   2   1      984.27     1001.29     38.95 o
   7   2   1      452.85      418.90     28.01 o
   8   2   1     1193.93     1190.47    105.32 o
   9   2   1      207.85      222.69     71.32 o
  10   2   1       51.51      110.16     41.00 o
 -10   3   1       64.83       97.30     53.99 o
  -9   3   1      538.91      654.67     41.68 o
  -8   3   1      968.59     1079.88     48.69 o
  -7   3   1      576.44      586.25     32.76 o
  -6   3   1       49.73       56.82     16.44 o
  -5   3   1      223.50      211.05     15.78 o
  -4   3   1     7793.54     8141.15    140.51 o
  -3   3   1     1301.54     1202.26     28.09 o
  -2   3   1     1965.15     2027.92     40.72 o
  -1   3   1     2565.71     2554.93     48.37 o
   0   3   1     2781.82     2676.23     57.63 o
   1   3   1     9958.83    10225.41    245.17 o
   2   3   1     2041.65     1998.32     58.26 o
   3   3   1      570.60      558.16     18.80 o
   4   3   1     1182.30     1189.71     44.45 o
   5   3   1     1699.72     1825.58     48.31 o
   6   3   1     3335.19     3479.73     83.69 o
   7   3   1      135.63      141.94     22.71 o
   8   3   1      140.39      116.41     34.54 o
   9   3   1      403.03      384.59     46.76 o
  10   3   1      480.40      515.87     79.32 o
 -10   4   1      660.33      701.42     60.36 o
  -9   4   1       27.50       45.98     33.22 o
  -8   4   1      196.32      219.48     23.24 o
  -7   4   1      500.49      551.70     23.81 o
  -6   4   1      116.48      103.08     12.25 o
  -5   4   1    14546.47    14869.58    255.01 o
  -4   4   1     1976.29     1966.35     39.57 o
  -3   4   1     2170.10     2031.81     43.16 o
  -2   4   1     1386.75     1413.96     30.41 o
  -1   4   1     3249.77     3100.51     59.92 o
   0   4   1    19736.92    19922.48    408.33 o
   1   4   1    20786.98    22592.17    468.57 o
   2   4   1      516.43      581.17     27.80 o
   3   4   1     2927.25     3215.05     58.03 o
   4   4   1      194.87      234.05     12.82 o
   5   4   1     3182.54     3108.79     75.02 o
   6   4   1     2410.25     2526.68     65.29 o
   7   4   1      280.39      302.41     22.29 o
   8   4   1      758.12      772.08     41.87 o
   9   4   1      201.16      184.60     54.66 o
  10   4   1       42.73       83.77     43.77 o
 -10   5   1      192.49      201.49     44.41 o
  -9   5   1      199.27      253.46     42.51 o
  -8   5   1      207.74      223.31     37.14 o
  -7   5   1      250.58      251.93     21.65 o
  -6   5   1      687.43      771.07     24.44 o
  -5   5   1     2867.54     2934.02     56.90 o
  -4   5   1      451.10      426.26     17.32 o
  -3   5   1     1064.69     1068.29     31.51 o
  -2   5   1     1502.77     1464.40     32.20 o
  -1   5   1     8160.09     8437.36    158.01 o
   0   5   1     9879.44     9853.22    240.86 o
   1   5   1       26.85       23.65      6.16 o
   2   5   1     3228.19     3493.11    111.19 o
   3   5   1     2769.63     2764.11     55.96 o
   4   5   1      769.11      695.73     18.23 o
   5   5   1     2965.39     2922.28     56.42 o
   6   5   1      332.53      336.80     15.76 o
   7   5   1      577.39      580.84     25.54 o
   8   5   1       95.14      153.31     38.70 o
   9   5   1      635.59      641.99     91.99 o
  10   5   1       58.84       37.59     47.99 o
 -10   6   1      760.24      814.17     77.99 o
  -9   6   1       44.18       24.73     36.19 o
  -8   6   1      450.99      493.63     49.54 o
  -7   6   1      137.26      170.06     34.84 o
  -6   6   1     1046.57     1121.19     29.49 o
  -5   6   1     4783.93     4962.64     90.86 o
  -4   6   1     1541.56     1650.51     39.32 o
  -3   6   1     1496.81     1663.63     39.18 o
  -2   6   1     1889.43     1891.57     40.31 o
  -1   6   1     2314.62     2299.33     47.23 o
   0   6   1    14801.87    15269.34    370.89 o
   1   6   1     7307.19     7967.14    171.10 o
   2   6   1      626.81      720.13     43.99 o
   3   6   1      458.22      385.46     23.06 o
   4   6   1     3358.24     3223.77     74.79 o
   5   6   1     2044.92     1922.41     45.01 o
   6   6   1     1707.59     1697.84     49.79 o
   7   6   1       83.32      146.09     85.32 o
   8   6   1      758.90      716.40     57.28 o
   9   6   1      480.69      527.25     56.92 o
  10   6   1       23.42       56.71     49.33 o
  -9   7   1      709.86      958.77    105.98 o
  -8   7   1     1099.02     1226.30     72.99 o
  -7   7   1      143.68      207.61     37.39 o
  -6   7   1      649.39      685.72     39.69 o
  -5   7   1       56.42       49.85     10.04 o
  -4   7   1     7611.05     7980.78    153.42 o
  -3   7   1     3214.65     3282.96     66.58 o
  -2   7   1      357.13      341.42     13.44 o
  -1   7   1     3122.02     3119.69     72.46 o
   0   7   1     1179.29     1151.18     47.33 o
   1   7   1     1770.23     1553.16     39.89 o
   2   7   1     1655.63     1630.29     45.91 o
   3   7   1       23.52       41.66     19.09 o
   4   7   1     1292.67     1279.48     36.44 o
   5   7   1     1097.17     1108.21     46.89 o
   6   7   1      883.20      961.18     46.83 o
   7   7   1       32.59       37.27     31.07 o
   8   7   1       22.78       21.90     37.57 o
   9   7   1     1017.50     1110.30     75.58 o
  -9   8   1       12.69       49.87     43.64 o
  -8   8   1      122.86      136.30     41.92 o
  -7   8   1      253.30      272.41     40.61 o
  -6   8   1      229.62      237.89     56.38 o
  -5   8   1      272.60      311.66     20.20 o
  -4   8   1       95.21      112.19      9.93 o
  -3   8   1     1401.23     1445.48     34.03 o
  -2   8   1     1127.82     1170.77     33.88 o
  -1   8   1     3342.89     3454.67     92.06 o
   0   8   1     1094.60     1078.96     32.11 o
   1   8   1      114.32      118.05     11.71 o
   2   8   1      770.94      766.47     27.12 o
   3   8   1     1291.49     1238.90     46.09 o
   4   8   1      439.08      488.16     50.96 o
   5   8   1      160.71      265.34     35.20 o
   6   8   1      489.82      508.88     37.02 o
   7   8   1      578.38      595.64     54.42 o
   8   8   1      254.66      223.65     45.80 o
   9   8   1      943.03      923.02     72.99 o
  -9   9   1      133.98      234.81     50.11 o
  -8   9   1      943.53     1031.46     72.42 o
  -7   9   1      753.45      757.19     95.98 o
  -6   9   1      178.56      194.32     39.29 o
  -5   9   1      850.04      881.85     44.88 o
  -4   9   1     1074.95     1120.26     35.81 o
  -3   9   1     3514.02     3418.21     80.86 o
  -2   9   1     1790.33     1766.46     46.95 o
  -1   9   1     1361.60     1295.78     72.93 o
   0   9   1       11.56        5.90     11.62 o
   1   9   1      323.81      319.61     18.09 o
   2   9   1      977.94      917.27     69.05 o
   3   9   1     3205.09     3170.07     91.32 o
   4   9   1     1197.66     1334.82     62.93 o
   5   9   1      407.38      356.42     49.76 o
   6   9   1      404.86      390.26     47.63 o
   7   9   1      247.96      288.11     46.68 o
   8   9   1      141.16      160.81     45.13 o
   9   9   1       77.08       67.20     47.83 o
  -8  10   1      492.81      440.24     70.66 o
  -7  10   1       73.72       99.48     61.99 o
  -6  10   1      458.76      495.81     73.32 o
  -5  10   1      458.48      461.89     36.86 o
  -4  10   1      392.84      413.28     33.30 o
  -3  10   1     1762.56     1839.68     50.59 o
  -2  10   1        8.27       16.67     12.78 o
  -1  10   1      537.25      481.35     26.03 o
   0  10   1     1716.99     1715.72     48.29 o
   1  10   1     1035.00     1020.52     34.04 o
   2  10   1     2196.19     2217.42    128.98 o
   3  10   1      497.31      463.66     32.19 o
   4  10   1       31.36       18.07     22.13 o
   5  10   1      303.63      366.34     42.70 o
   6  10   1      419.39      392.49     66.66 o
   7  10   1      297.68      316.00     48.05 o
   8  10   1      141.96      144.55     48.95 o
  -8  11   1      243.50      290.50     55.80 o
  -7  11   1      368.32      287.22     50.25 o
  -6  11   1       82.16       39.13     37.67 o
  -5  11   1      111.76      156.34     39.99 o
  -4  11   1      580.80      660.17     40.91 o
  -3  11   1      451.07      456.02     33.48 o
  -2  11   1     3059.34     2977.54     77.93 o
  -1  11   1       64.97       55.58     13.93 o
   0  11   1       53.40       22.85     14.26 o
   1  11   1      519.82      480.96     34.34 o
   2  11   1      431.46      369.08     29.70 o
   3  11   1     1128.79     1151.34     63.05 o
   4  11   1       26.11       31.52     26.19 o
   5  11   1      383.58      399.52     48.77 o
   6  11   1     1035.37     1178.43     74.62 o
   7  11   1      227.92      228.28     50.59 o
  -7  12   1      263.62      319.29     54.42 o
  -6  12   1      703.67      765.42     79.99 o
  -5  12   1       37.91       38.96     37.23 o
  -4  12   1      127.74      191.04     30.88 o
  -3  12   1      318.30      391.87     33.48 o
  -2  12   1      192.76      189.78     29.96 o
  -1  12   1     1752.57     1811.56    182.64 o
   0  12   1      144.78      104.74     18.13 o
   1  12   1      794.86      768.31     43.26 o
   2  12   1      609.28      679.18     40.37 o
   3  12   1      361.66      351.90     54.35 o
   4  12   1      414.80      452.20     49.72 o
   5  12   1      297.24      368.93     71.32 o
   6  12   1      351.16      308.04     51.55 o
   7  12   1      467.08      465.88     71.32 o
  -6  13   1      101.62       39.37     45.22 o
  -5  13   1       72.67       14.62     40.80 o
  -4  13   1      140.02      130.31     42.88 o
  -3  13   1      188.95      250.41     54.94 o
  -2  13   1     1514.15     1458.54     58.95 o
  -1  13   1       38.18        7.49     23.59 o
   0  13   1      304.30      251.63     40.50 o
   1  13   1      263.58      282.12     39.08 o
   2  13   1       86.48       76.21     26.14 o
   3  13   1      773.68      670.21     56.03 o
   4  13   1        5.62       23.64     40.05 o
   5  13   1      462.11      455.68     58.24 o
   6  13   1      777.22      832.67     77.32 o
  -5  14   1      290.23      248.19     55.14 o
  -4  14   1       62.88       68.46     44.18 o
  -3  14   1      578.27      502.81     54.20 o
  -2  14   1       19.94      -21.29     34.89 o
  -1  14   1       75.64       -6.41     25.84 o
   0  14   1      796.00      698.82     57.48 o
   1  14   1      218.91      218.10     41.94 o
   2  14   1      392.01      411.81     50.43 o
   3  14   1       92.56       -4.61     37.15 o
   4  14   1       39.10       46.63     42.88 o
   5  14   1      521.98      501.83     61.31 o
  -4  15   1      437.52      388.16    121.31 o
  -3  15   1      256.91      327.84     53.25 o
  -2  15   1      335.91      328.81     53.71 o
  -1  15   1      346.84      167.31    158.64 o
   0  15   1      315.94      247.11     49.02 o
   1  15   1       53.66        4.38     41.44 o
   2  15   1      311.88      347.47     51.82 o
   3  15   1      492.89      495.22     59.81 o
   4  15   1      246.13      251.01     54.58 o
  -2  16   1       17.95      -18.87     46.48 o
  -1  16   1       25.56      -49.33     59.99 o
   0  16   1      140.07       73.80     47.02 o
   1  16   1       91.83      -11.08     46.48 o
  -2 -11   2      140.53       95.98     29.33 o
  -1 -11   2     1271.30     1304.69     53.51 o
   0 -11   2      724.47      858.33     41.99 o
   1 -11   2     1994.47     1901.03    102.65 o
  -2 -10   2      301.05      256.23     24.97 o
  -1 -10   2      554.59      562.00     25.63 o
   0 -10   2      670.92      694.08     37.99 o
   1 -10   2     1756.84     1876.98     50.71 o
  -3  -9   2      221.12      217.90     21.13 o
  -2  -9   2     1558.88     1457.14    140.64 o
  -1  -9   2      367.05      350.70     24.86 o
   0  -9   2     6487.83     6602.62    201.70 o
   1  -9   2     1228.28     1246.56     35.58 o
   2  -9   2      436.97      418.60     39.99 o
  -3  -8   2      965.17      926.14     40.01 o
  -2  -8   2      400.52      395.10     31.33 o
  -1  -8   2      484.35      488.14     41.33 o
   0  -8   2     1310.87     1384.22    109.98 o
   1  -8   2      230.75      223.20     15.22 o
   2  -8   2      900.37      761.21     53.32 o
  -3  -7   2     1035.84      937.18     55.99 o
  -2  -7   2     4107.76     4130.29    176.64 o
  -1  -7   2     1577.62     1717.82     67.99 o
   0  -7   2      415.90      406.24     22.02 o
   1  -7   2     5285.12     5300.62    124.15 o
   3  -7   2      961.06     1023.83     61.32 o
  -4  -6   2      297.16      241.29     34.66 o
  -3  -6   2     5817.96     5845.72    257.29 o
  -2  -6   2     3189.34     3065.68    144.64 o
  -1  -6   2     2188.36     1889.44     64.57 o
   0  -6   2      915.71      920.28     47.33 o
   1  -6   2       50.81       59.79      7.13 o
   3  -6   2     2027.95     1969.02    101.32 o
   4  -6   2      114.99      114.65     28.00 o
  -5  -5   2     1467.78     1502.42     89.32 o
  -4  -5   2       14.16       24.00     21.33 o
  -3  -5   2     1118.43     1113.15     55.99 o
  -2  -5   2    13744.48    14621.88    431.73 o
  -1  -5   2     6707.72     7462.93    176.51 o
   0  -5   2     1092.66     1072.76     36.21 o
   1  -5   2     1552.63     1778.22     44.34 o
   2  -5   2     1328.56     1407.77     71.99 o
   3  -5   2     2336.81     2134.32    102.65 o
   4  -5   2      715.29      722.55     50.66 o
  -5  -4   2       87.32       16.00     22.66 o
  -4  -4   2     1686.65     1654.40     87.99 o
  -3  -4   2     6386.08     6441.63    283.95 o
  -2  -4   2    10552.48    10477.26    454.59 o
  -1  -4   2     1581.72     1542.19     43.05 o
   0  -4   2      648.38      679.75     20.46 o
   2  -4   2     4777.49     4699.24    202.63 o
   3  -4   2     1398.33     1274.46     63.99 o
   4  -4   2     2857.24     2918.20    138.64 o
   5  -4   2      695.82      733.80     41.31 o
   6  -4   2      817.58      733.21     70.66 o
   7  -4   2      545.04      502.59     62.66 o
  -6  -3   2       12.83       22.66     26.66 o
  -5  -3   2      129.86      137.31     26.66 o
  -4  -3   2     7705.20     7893.39    357.28 o
  -3  -3   2     1746.05     1668.04     56.98 o
  -2  -3   2     5214.56     5031.67    124.13 o
  -1  -3   2      519.62      588.48     17.08 o
   0  -3   2     1064.41      990.56     23.63 o
   1  -3   2    16828.05    17805.00    421.61 o
   2  -3   2      285.65      229.30     22.66 o
   3  -3   2      124.45      134.62     16.32 o
   4  -3   2      866.07      900.76     41.35 o
   5  -3   2      406.61      420.34     30.94 o
   6  -3   2     2580.61     2575.58    138.64 o
   7  -3   2      757.87      678.56     73.32 o
   8  -3   2      217.92      231.96     55.99 o
   9  -3   2       34.17       75.99     51.99 o
  -9  -2   2     1354.74     1213.14     94.65 o
  -8  -2   2       23.59       20.00     38.66 o
  -7  -2   2     1633.96     1674.40    101.32 o
  -6  -2   2     1214.25     1249.81     54.65 o
  -5  -2   2      991.25      991.65     45.22 o
  -4  -2   2    12355.69    13249.86    575.91 o
  -3  -2   2      976.98     1045.71     39.11 o
  -2  -2   2      388.98      332.66     11.65 o
  -1  -2   2    25255.68    27907.45    802.66 o
   0  -2   2     2930.17     2874.44     82.48 o
   1  -2   2    11893.13    11857.47    244.55 o
   2  -2   2      320.93      398.43     13.80 o
   3  -2   2      840.42      809.87     27.89 o
   4  -2   2     8948.37     9213.75    226.79 o
   5  -2   2       21.47       38.73     16.97 o
   6  -2   2     1129.93     1150.89    111.32 o
   7  -2   2      126.14       62.66     43.99 o
   8  -2   2      493.71      481.26     67.99 o
  10  -2   2      112.57       81.32     58.66 o
 -11  -1   2      231.59      273.29     58.66 o
 -10  -1   2      196.86      133.31     54.66 o
  -9  -1   2      772.76      767.88     75.99 o
  -8  -1   2      444.65      410.60     57.32 o
  -7  -1   2     2107.29     2103.66    115.98 o
  -6  -1   2      228.29      240.28     28.00 o
  -5  -1   2     4353.66     4241.32    135.73 o
  -4  -1   2     8242.18     8877.22    266.20 o
  -3  -1   2     5642.11     5677.36    140.03 o
  -2  -1   2       91.49      108.58     10.37 o
  -1  -1   2     4247.16     4485.98    131.50 o
   0  -1   2     5102.54     4891.70     89.72 o
   1  -1   2     6004.75     5668.19    104.99 o
   2  -1   2     1146.68     1278.78     31.51 o
   3  -1   2     1431.35     1344.25     39.36 o
   4  -1   2     2207.41     2327.23     64.27 o
   5  -1   2     6195.83     6500.57    163.16 o
   6  -1   2     3433.75     3551.69    265.29 o
   7  -1   2      527.65      330.61     53.32 o
   9  -1   2      663.82      466.59     73.32 o
  10  -1   2      160.10       83.99     62.66 o
 -11   0   2      547.07      524.75     53.51 o
 -10   0   2     2544.70     2302.00     96.54 o
  -9   0   2     1356.35     1351.78     98.65 o
  -8   0   2      880.96      839.86     77.32 o
  -7   0   2     1142.71     1115.90    103.98 o
  -6   0   2      107.39      100.99     20.12 o
  -5   0   2     2155.44     1920.62     97.32 o
  -4   0   2    41781.50    48757.78   1418.01 o
  -3   0   2      893.46      977.63     43.26 o
  -2   0   2     1193.63     1059.71     35.34 o
  -1   0   2       43.74       45.42      3.04 o
   0   0   2     2053.01     1533.51     54.65 o
   1   0   2    18121.77    18458.01    306.94 o
   2   0   2      614.49      849.27     23.48 o
   3   0   2       58.78       68.05      9.43 o
   4   0   2      815.18      837.03     30.00 o
   5   0   2      212.88      175.49     16.25 o
   6   0   2     1763.72     1566.18     60.31 o
   7   0   2       39.65       38.83     29.33 o
   8   0   2      647.61      645.23     74.65 o
   9   0   2      753.68      761.21     89.32 o
  10   0   2        1.14      -14.66     57.32 o
 -11   1   2      231.09      237.18     43.77 o
 -10   1   2      190.87      112.53     43.99 o
  -9   1   2      759.61      769.92     57.32 o
  -8   1   2      456.36      494.32     71.99 o
  -7   1   2     2072.04     2045.51     79.62 o
  -6   1   2      203.69      179.99     63.32 o
  -5   1   2     4303.56     4197.33    134.80 o
  -4   1   2     8257.98     8816.50    265.30 o
  -3   1   2     5563.00     5714.66    138.02 o
  -2   1   2       73.88       82.23      6.18 o
  -1   1   2     4264.26     4627.32     94.25 o
   0   1   2     5219.75     5041.77     77.40 o
   1   1   2     6143.82     5608.56    118.47 o
   2   1   2     1143.04     1240.79     31.02 o
   3   1   2     1415.87     1346.24     39.72 o
   4   1   2     2209.55     2261.23     64.25 o
   5   1   2     6188.52     6219.03    198.39 o
   6   1   2     3523.58     3447.06    115.40 o
   7   1   2      545.84      550.02     30.78 o
   8   1   2     1009.63      937.18     93.32 o
   9   1   2      662.01      635.90     83.99 o
  10   1   2      160.74      227.96     63.99 o
 -10   2   2     1637.98     1607.45     83.02 o
  -9   2   2     1333.59     1209.79     64.53 o
  -8   2   2       23.64       -1.16     24.97 o
  -7   2   2     1629.51     1726.77     57.25 o
  -6   2   2     1190.18     1243.49     43.63 o
  -5   2   2      993.89     1012.17     36.27 o
  -4   2   2    12186.65    13624.78    407.93 o
  -3   2   2      984.24     1008.04     24.30 o
  -2   2   2      375.45      315.97     12.26 o
  -1   2   2    25337.57    27522.88    561.10 o
   0   2   2     2855.10     2715.57     58.44 o
   1   2   2    11748.20    11780.46    180.96 o
   2   2   2      310.34      379.56     13.72 o
   3   2   2      907.08      883.21     49.17 o
   4   2   2     8902.92     9113.73    278.04 o
   5   2   2       24.76       28.42     14.98 o
   6   2   2     1092.83      954.23     63.54 o
   7   2   2      123.98      114.53     18.67 o
   8   2   2      484.92      533.25     74.65 o
   9   2   2     1604.25     1638.73    115.98 o
  10   2   2      107.16      113.88     49.33 o
 -10   3   2        4.91       24.14     27.33 o
  -9   3   2     1118.89     1188.98     45.11 o
  -8   3   2      614.19      655.83     28.51 o
  -7   3   2     1672.13     1671.11     43.67 o
  -6   3   2       13.20       30.32     13.77 o
  -5   3   2      127.34      137.38     12.04 o
  -4   3   2     7732.94     8314.42    173.23 o
  -3   3   2     1708.36     1648.02     35.72 o
  -2   3   2     5256.07     5147.31     96.75 o
  -1   3   2      503.24      572.96     14.99 o
   0   3   2     1042.58      965.84     23.63 o
   1   3   2    17005.89    17779.85    319.54 o
   2   3   2      287.33      230.55     15.97 o
   3   3   2      144.52      162.30     10.31 o
   4   3   2      871.23      924.82     41.70 o
   5   3   2      395.58      377.56     29.06 o
   6   3   2     2664.92     2598.51     66.66 o
   7   3   2      752.90      797.61     33.45 o
   8   3   2      217.57      252.61     31.08 o
   9   3   2       32.41       51.07     61.99 o
  10   3   2      110.99      175.18     44.27 o
 -10   4   2      150.58      211.58     42.66 o
  -9   4   2      327.63      384.96     34.11 o
  -8   4   2      891.45      974.01     39.26 o
  -7   4   2      471.12      462.71     22.49 o
  -6   4   2     3020.65     3090.30     66.32 o
  -5   4   2       79.86       94.93     13.36 o
  -4   4   2     1661.84     1677.38     38.49 o
  -3   4   2     6476.21     6510.01    123.80 o
  -2   4   2    10685.87    10361.70    193.04 o
  -1   4   2     1572.09     1606.82     33.00 o
   0   4   2      615.11      640.02     20.36 o
   1   4   2     8039.33     7750.96    187.74 o
   2   4   2     4806.22     4545.34     96.29 o
   3   4   2     1305.23     1136.35     23.57 o
   4   4   2     2830.35     2913.01     94.04 o
   5   4   2      711.46      733.33     27.18 o
   6   4   2      789.76      771.47     30.14 o
   7   4   2      566.91      525.45     50.32 o
   8   4   2     1860.44     1916.79     88.70 o
   9   4   2      604.37      762.41     73.32 o
  10   4   2      366.78      442.16     54.76 o
 -10   5   2      431.34      504.56     53.71 o
  -9   5   2      139.23       42.36     32.95 o
  -8   5   2      279.00      366.17     31.84 o
  -7   5   2     3053.60     3197.66     70.55 o
  -6   5   2      619.08      646.02     23.78 o
  -5   5   2     1498.79     1616.14     35.86 o
  -4   5   2       17.01       26.91      9.85 o
  -3   5   2     1115.44     1032.38     32.34 o
  -2   5   2    13679.42    14332.20    266.33 o
  -1   5   2     6635.13     7451.64    139.67 o
   0   5   2     1007.62      970.78     26.04 o
   1   5   2     1509.02     1657.85     48.99 o
   2   5   2     1317.96     1332.71     42.02 o
   3   5   2     2372.79     2067.69    125.37 o
   4   5   2      698.37      710.52     18.40 o
   5   5   2      531.83      514.64     17.09 o
   6   5   2      887.86      876.94     24.71 o
   7   5   2      108.87      162.43     27.95 o
   8   5   2      209.75      231.18     41.88 o
   9   5   2        0.86      -36.21     36.21 o
  10   5   2       57.88      125.42     48.58 o
 -10   6   2      108.50       57.32     57.32 o
  -9   6   2      109.00      207.25     41.88 o
  -8   6   2      383.08      429.67     45.13 o
  -7   6   2     1527.04     1503.39     47.58 o
  -6   6   2      330.69      348.40     18.64 o
  -5   6   2      836.38      877.77     28.00 o
  -4   6   2      308.87      281.80     15.65 o
  -3   6   2     5858.20     5963.69    114.57 o
  -2   6   2     3272.81     3152.95     62.61 o
  -1   6   2     2187.97     1911.20     40.21 o
   0   6   2      887.71      861.95     24.44 o
   1   6   2       53.45       75.70     14.70 o
   2   6   2      659.97      463.49     35.72 o
   3   6   2     2042.16     2008.68     54.71 o
   4   6   2      125.57       78.13     18.35 o
   5   6   2      932.12      951.38     26.07 o
   6   6   2       42.75       32.79     21.70 o
   7   6   2     1690.77     1541.53     75.73 o
   8   6   2      185.88      200.79     39.93 o
   9   6   2      324.40      340.31     92.65 o
 -10   7   2       24.56       28.00     53.32 o
  -9   7   2      177.15      185.45     43.77 o
  -8   7   2       60.81       71.72     35.34 o
  -7   7   2     2304.03     2432.67    100.39 o
  -6   7   2      289.70      268.27     21.22 o
  -5   7   2      161.67      169.61     15.57 o
  -4   7   2      504.26      482.99     19.56 o
  -3   7   2     1050.26     1096.02     27.36 o
  -2   7   2     4074.32     4077.78     80.72 o
  -1   7   2     1570.20     1617.43     36.57 o
   0   7   2      411.01      431.67     29.48 o
   1   7   2     5303.57     5050.24    112.61 o
   2   7   2      275.00      234.10     19.12 o
   3   7   2      950.62      910.43     72.61 o
   4   7   2      578.13      558.12     58.43 o
   5   7   2      801.41      877.14     41.72 o
   6   7   2     2167.05     2313.04     78.35 o
   7   7   2     1470.12     1564.70     80.07 o
   8   7   2       13.77       51.04     39.29 o
   9   7   2      366.05      351.85     83.32 o
  -9   8   2       60.32       -9.63     40.66 o
  -8   8   2       41.64       45.70     37.33 o
  -7   8   2       53.10      100.29     35.34 o
  -6   8   2     1137.76     1172.67     66.43 o
  -5   8   2      455.74      456.73     24.85 o
  -4   8   2      377.97      405.63     17.22 o
  -3   8   2      937.86      906.79     25.38 o
  -2   8   2      412.48      388.91     16.26 o
  -1   8   2      407.60      405.71     18.99 o
   0   8   2     1318.76     1243.37     40.50 o
   1   8   2      234.06      192.06     13.61 o
   2   8   2      921.91      873.85     34.94 o
   3   8   2       15.81       16.42     15.63 o
   4   8   2     1303.26     1152.73    148.41 o
   5   8   2      209.10      221.93     27.52 o
   6   8   2      277.67      388.72     61.99 o
   7   8   2      245.87      267.94     44.84 o
   8   8   2       78.34      135.88     43.46 o
   9   8   2      750.04      690.22     67.17 o
  -9   9   2        3.68       17.33     61.32 o
  -8   9   2      125.13      134.28     42.88 o
  -7   9   2      735.60      775.41    117.98 o
  -6   9   2      528.99      543.48     87.32 o
  -5   9   2     1177.02     1316.48     54.12 o
  -4   9   2       16.55       31.31      9.81 o
  -3   9   2      223.66      229.82     13.42 o
  -2   9   2     1507.63     1446.84     41.00 o
  -1   9   2      375.72      344.89     21.63 o
   0   9   2     6542.67     6499.59    165.47 o
   1   9   2     1201.82     1175.98     35.55 o
   2   9   2      415.59      449.30     32.67 o
   3   9   2      919.94      836.99     61.95 o
   4   9   2     1812.83     1588.03    148.24 o
   5   9   2      885.57      989.93     48.67 o
   6   9   2      383.75      365.47     46.12 o
   7   9   2      334.03      305.82     47.99 o
   8   9   2      469.30      490.56     57.01 o
  -8  10   2       13.97      -40.93     40.93 o
  -7  10   2       88.03      112.26     40.01 o
  -6  10   2       76.96       76.56     36.06 o
  -5  10   2      623.73      611.91     40.23 o
  -4  10   2     1048.65     1133.38     49.47 o
  -3  10   2      788.20      760.33     29.62 o
  -2  10   2      281.79      252.69     18.23 o
  -1  10   2      558.29      598.37     35.02 o
   0  10   2      680.07      634.36     35.56 o
   1  10   2     1811.98     1809.14     60.59 o
   2  10   2     1070.32     1094.84     46.37 o
   3  10   2      707.46      623.80     41.77 o
   4  10   2      442.56      369.68     31.63 o
   5  10   2     1374.70     1325.75     74.02 o
   6  10   2      317.76      291.55     44.98 o
   7  10   2      631.32      624.74     59.25 o
   8  10   2      341.42      362.51     57.63 o
  -8  11   2      492.40      398.60     75.99 o
  -7  11   2       37.27       39.69     45.33 o
  -6  11   2      184.19      196.21     43.64 o
  -5  11   2      107.68      140.59     39.04 o
  -4  11   2      339.45      363.92     32.73 o
  -3  11   2     1524.48     1556.86     58.58 o
  -2  11   2      132.62      104.29     34.35 o
  -1  11   2     1279.26     1251.17     40.76 o
   0  11   2      734.50      774.63     34.75 o
   1  11   2     2014.65     1904.71     63.93 o
   2  11   2       86.54       53.52     22.47 o
   3  11   2      203.15      139.81     25.43 o
   4  11   2     1163.08     1114.47     53.55 o
   5  11   2      405.93      385.04     73.99 o
   6  11   2       33.29       68.93     40.40 o
   7  11   2       22.24       63.55     71.99 o
  -7  12   2       25.34       32.08     63.32 o
  -6  12   2      349.75      381.06     54.65 o
  -5  12   2      297.30      345.84     58.66 o
  -4  12   2      809.32      800.45     46.52 o
  -3  12   2      174.61      154.40     27.07 o
  -2  12   2     1403.16     1381.69     54.65 o
  -1  12   2      722.74      727.66     32.52 o
   0  12   2      207.51      213.63     35.33 o
   1  12   2     1210.82     1174.83     49.79 o
   2  12   2       68.78       56.10     23.90 o
   3  12   2      934.77      916.06     60.28 o
   4  12   2     1145.31     1107.60     71.34 o
   5  12   2      752.76      755.47     64.31 o
   6  12   2      249.31      283.16     51.55 o
   7  12   2      130.87      177.80     51.89 o
  -6  13   2       57.23       38.51     47.10 o
  -5  13   2      105.81      122.19     45.71 o
  -4  13   2      163.32      147.66     43.83 o
  -3  13   2      358.93      364.19     47.54 o
  -2  13   2     1139.20     1019.10     88.65 o
  -1  13   2      527.84      495.60     48.77 o
   0  13   2      689.54      610.57     73.32 o
   1  13   2      865.83      860.44     45.84 o
   2  13   2      161.99      162.16     28.59 o
   3  13   2      411.34      296.51     43.33 o
   4  13   2       52.48      112.89     40.80 o
   5  13   2      370.18      399.42     56.56 o
   6  13   2       27.53       48.86     45.73 o
  -5  14   2      147.68      180.89     50.43 o
  -4  14   2      154.81      116.43     45.13 o
  -3  14   2      274.49      285.39     55.32 o
  -2  14   2      940.91      947.35     67.87 o
  -1  14   2        1.57       16.00     37.71 o
   0  14   2      258.96      267.96     65.32 o
   1  14   2      509.54      355.38     47.96 o
   2  14   2      435.98      510.46     54.58 o
   3  14   2      682.04      574.80     57.48 o
   4  14   2      242.01      232.39     48.54 o
   5  14   2       21.95      -42.82     42.82 o
  -4  15   2      174.34      111.16     51.74 o
  -3  15   2      219.27      320.59     55.14 o
  -2  15   2      961.70      880.68     89.99 o
  -1  15   2      354.08      331.27     79.32 o
   0  15   2      402.03      369.27     77.32 o
   1  15   2      232.62      212.91     47.54 o
   2  15   2      155.88      212.25     50.88 o
   3  15   2      463.46      287.95     73.32 o
  -2  16   2       51.32      -20.33     47.54 o
  -1  16   2      466.74      535.12     72.65 o
   0  16   2      105.27      151.98     67.99 o
   1  16   2       74.87       36.66     49.02 o
  -2 -11   3      824.62      822.53     59.99 o
  -1 -11   3     1718.84     1667.53     73.32 o
   0 -11   3      982.10      930.52     65.32 o
  -2 -10   3     3487.40     3792.72    170.64 o
  -1 -10   3       18.76       13.18     11.17 o
   0 -10   3       22.70       13.50     14.30 o
   1 -10   3      307.28      349.06     16.78 o
  -3  -9   3      281.23      285.70     25.24 o
  -2  -9   3      761.21      685.85     91.32 o
  -1  -9   3      115.60       97.38     28.92 o
   0  -9   3     1765.26     1674.90     58.77 o
   1  -9   3      569.45      630.50     22.58 o
   2  -9   3     1248.95     1159.81     73.32 o
  -3  -8   3     2032.11     2237.61     77.66 o
  -2  -8   3     2799.77     2629.01    260.62 o
  -1  -8   3     3298.95     3401.10     86.16 o
   0  -8   3       12.43       17.55     14.66 o
   1  -8   3     5581.89     5868.27    138.72 o
   2  -8   3     1803.45     1814.37     93.32 o
  -3  -7   3      191.36      184.49     18.90 o
  -2  -7   3      864.81      846.23     77.99 o
  -1  -7   3      819.03      812.28     33.72 o
   0  -7   3      179.74      145.63     18.66 o
   1  -7   3     1280.82     1309.33     38.07 o
   3  -7   3     1311.95     1519.75     82.65 o
  -4  -6   3     5697.18     5673.75    250.63 o
  -3  -6   3     4999.50     5305.81    227.96 o
  -2  -6   3     1229.34     1205.06     46.60 o
  -1  -6   3     2483.64     2410.09     60.35 o
   0  -6   3       78.76      101.50     18.00 o
   1  -6   3     3504.20     3637.06    101.48 o
   3  -6   3      954.41     1029.17     61.32 o
   4  -6   3     4589.21     4895.21    217.30 o
  -5  -5   3     5594.28     5724.41    265.29 o
  -4  -5   3     2250.69     2215.64    113.32 o
  -3  -5   3      697.57      629.23     42.66 o
  -2  -5   3      225.51      199.45     16.89 o
  -1  -5   3     2985.15     2720.33     69.13 o
   0  -5   3    11372.35    11036.11    326.62 o
   1  -5   3     6843.74     6797.39    136.43 o
   2  -5   3      127.12      149.31     24.00 o
   3  -5   3     3282.50     3232.81    161.31 o
   4  -5   3     1203.11     1227.80     70.66 o
  -5  -4   3      609.94      663.89     50.66 o
  -4  -4   3     4639.79     4508.60    211.97 o
  -3  -4   3      248.68      244.75     14.58 o
  -2  -4   3     1041.74     1069.50     36.21 o
  -1  -4   3     3670.59     3630.67     92.94 o
   0  -4   3      356.92      378.04     16.47 o
   1  -4   3     1304.93     1200.95     30.48 o
   2  -4   3      185.31      177.30     22.66 o
   3  -4   3     3738.54     3888.71    181.30 o
   4  -4   3     3795.39     3833.04    126.31 o
   5  -4   3      480.74      495.31     35.55 o
   6  -4   3      172.49      186.64     45.33 o
   7  -4   3     1176.48     1257.13     94.65 o
   8  -4   3      114.15      147.98     51.99 o
  -5  -3   3     2107.83     2188.98    111.98 o
  -4  -3   3     3917.02     3840.71    177.30 o
  -3  -3   3     1265.63     1348.44     48.38 o
  -2  -3   3      650.43      586.54     20.10 o
  -1  -3   3     7121.02     6918.31    144.01 o
   0  -3   3      659.26      684.58     37.33 o
   1  -3   3     3923.06     3719.24    196.03 o
   2  -3   3     7192.11     7590.94    185.98 o
   3  -3   3     2596.29     2783.35     73.49 o
   4  -3   3     3987.53     3834.58    126.31 o
   5  -3   3     2623.20     2673.74     99.98 o
   6  -3   3     4517.46     4855.22    225.30 o
   7  -3   3      567.71      683.89     73.32 o
   8  -3   3      312.43      301.28     62.66 o
   9  -3   3       81.49       66.66     54.66 o
  10  -3   3      363.29      367.94     79.99 o
  -6  -2   3     4609.56     4952.53    229.30 o
  -5  -2   3      561.16      550.58     45.33 o
  -4  -2   3     4011.56     4066.83    129.55 o
  -3  -2   3     2551.21     2445.45     79.55 o
  -2  -2   3      592.69      592.71     18.86 o
  -1  -2   3     3312.60     3352.56     94.25 o
   0  -2   3      150.54      168.99      9.70 o
   1  -2   3      317.93      285.73     11.74 o
   2  -2   3     2072.09     2001.08     53.48 o
   3  -2   3      407.28      347.08     26.82 o
   4  -2   3     2625.55     2521.19     71.67 o
   5  -2   3      668.30      645.44     29.31 o
   6  -2   3     5000.75     5042.30    164.84 o
   7  -2   3      181.50      227.96     50.66 o
   8  -2   3      115.54      130.65     54.66 o
   9  -2   3      759.00      898.52     95.98 o
  10  -2   3      467.63      279.95     61.32 o
 -10  -1   3       88.02      134.64     50.66 o
  -9  -1   3      363.85      313.28     55.99 o
  -8  -1   3      102.97       42.66     37.33 o
  -7  -1   3      701.44      738.55     62.66 o
  -6  -1   3     1877.88     1947.65     73.05 o
  -5  -1   3       28.99       46.66     16.03 o
  -4  -1   3      703.09      723.86     27.15 o
  -3  -1   3     1493.59     1575.33     55.09 o
  -2  -1   3      363.66      315.90     15.08 o
  -1  -1   3     1836.38     1843.41     39.92 o
   0  -1   3      439.38      439.45     10.93 o
   1  -1   3      643.66      637.21     25.86 o
   2  -1   3     8819.91     9058.03    221.39 o
   3  -1   3     4228.10     4729.69    119.79 o
   4  -1   3      188.83      176.93     14.44 o
   5  -1   3       93.83       79.44     13.74 o
   6  -1   3      883.84      867.49     36.72 o
   7  -1   3     1475.76     1325.12     98.65 o
   8  -1   3        9.58      -22.66     46.66 o
   9  -1   3        7.08       50.66     46.66 o
  10  -1   3       48.26      -22.66     28.00 o
 -11   0   3      489.66      443.45     91.99 o
 -10   0   3      439.77      384.33     43.24 o
  -9   0   3      329.26      295.54     36.21 o
  -8   0   3      210.78      301.28     47.99 o
  -7   0   3     2813.80     2707.56    137.31 o
  -6   0   3        7.20       -6.67     21.33 o
  -5   0   3     1433.09     1337.60     58.66 o
  -4   0   3     4317.73     4520.91    140.37 o
  -3   0   3    33668.78    34758.41    992.15 o
  -2   0   3     4248.60     4170.12     99.03 o
  -1   0   3      290.33      280.41      7.36 o
   1   0   3       44.64       56.32      5.04 o
   2   0   3     7404.41     7081.52    149.81 o
   3   0   3    13726.15    14223.77    345.29 o
   4   0   3     1884.93     1822.20     53.58 o
   5   0   3     2053.69     1935.00     58.70 o
   6   0   3      739.40      724.36     33.38 o
   7   0   3     3079.05     2907.19    108.63 o
   8   0   3       89.42       83.99     49.33 o
   9   0   3      234.54        4.00     16.00 o
  10   0   3      315.69      314.62     75.99 o
 -11   1   3      594.73      537.84     51.82 o
 -10   1   3       84.67      105.10     34.84 o
  -9   1   3      365.63      339.11     38.61 o
  -8   1   3       95.86       70.46     25.40 o
  -7   1   3      708.66      711.99     34.62 o
  -6   1   3     1834.76     1972.28     58.74 o
  -5   1   3       33.43       39.53     12.77 o
  -4   1   3      656.12      685.74     31.48 o
  -3   1   3     1496.66     1623.94     34.06 o
  -2   1   3      370.75      348.31     10.51 o
  -1   1   3     1795.23     1717.78     48.87 o
   0   1   3      411.85      405.10     10.43 o
   1   1   3      598.41      595.39     15.62 o
   2   1   3     8946.84     9111.44    191.45 o
   3   1   3     4275.95     4722.02    120.03 o
   4   1   3      179.33      173.28     20.74 o
   5   1   3      105.67       85.28     14.04 o
   6   1   3      853.00      883.36     39.40 o
   7   1   3     1442.25     1348.91     54.94 o
   8   1   3        7.87       13.33     16.00 o
   9   1   3        6.26       -4.00     46.66 o
  10   1   3       44.22       45.33     62.66 o
 -11   2   3      382.97      345.86     46.65 o
 -10   2   3      355.05      347.08     51.74 o
  -9   2   3      279.66      319.63     33.70 o
  -8   2   3      296.25      308.07     34.32 o
  -7   2   3      335.70      343.32     25.76 o
  -6   2   3     4636.82     4953.45    128.23 o
  -5   2   3      571.77      587.93     27.13 o
  -4   2   3     4195.66     4140.78     90.25 o
  -3   2   3     2579.41     2476.68     49.58 o
  -2   2   3      631.17      612.96     17.43 o
  -1   2   3     3321.45     3171.69    117.03 o
   0   2   3      152.70      158.98      7.53 o
   1   2   3      349.76      293.25     10.42 o
   2   2   3     2029.97     2028.64     53.95 o
   3   2   3      380.86      310.41     16.27 o
   4   2   3     2684.81     2710.86     73.04 o
   5   2   3      686.13      626.85     28.39 o
   6   2   3     5025.50     4956.90    133.64 o
   7   2   3      186.32      102.72     48.72 o
   8   2   3      105.90      129.52     41.99 o
   9   2   3      794.04      945.18    105.32 o
  10   2   3      468.58      491.65     56.35 o
 -10   3   3      454.47      477.89     72.42 o
  -9   3   3      234.65      259.73     26.00 o
  -8   3   3      672.53      704.51     36.75 o
  -7   3   3      665.38      746.52     27.93 o
  -6   3   3     3145.28     3258.02     69.12 o
  -5   3   3     2128.42     2183.33     54.11 o
  -4   3   3     3874.64     3876.85     85.94 o
  -3   3   3     1274.70     1379.97     55.61 o
  -2   3   3      578.18      479.18     30.19 o
  -1   3   3     7033.85     6819.18    142.72 o
   0   3   3      666.63      718.61     28.48 o
   1   3   3     3780.23     3775.47     70.82 o
   2   3   3     7151.20     7621.88    142.46 o
   3   3   3     2578.11     2764.34     64.57 o
   4   3   3     3970.51     3833.94    102.14 o
   5   3   3     2629.24     2681.42     76.34 o
   6   3   3     4460.36     4603.55    150.60 o
   7   3   3      554.43      566.29     31.73 o
   8   3   3      316.75      284.62     59.99 o
   9   3   3       84.75      128.48     46.66 o
  10   3   3      369.02      481.83    121.31 o
 -10   4   3      135.77      109.32     53.32 o
  -9   4   3      706.00      688.17     40.91 o
  -8   4   3       22.46       23.12     18.77 o
  -7   4   3      983.68      981.64     32.55 o
  -6   4   3      118.31      153.02     14.49 o
  -5   4   3      597.71      619.68     24.67 o
  -4   4   3     4670.29     4709.56    102.59 o
  -3   4   3      217.41      218.75     13.49 o
  -2   4   3      950.95      932.03     31.35 o
  -1   4   3     3694.27     3806.07     79.77 o
   0   4   3      363.29      368.92     14.11 o
   1   4   3     1396.29     1330.60     44.90 o
   2   4   3      168.81      173.22     10.65 o
   3   4   3     3746.96     4011.83     89.46 o
   4   4   3     3811.15     3849.82     88.47 o
   5   4   3      483.64      474.23     35.11 o
   6   4   3      176.69      166.99     17.98 o
   7   4   3     1165.87     1187.31     51.71 o
   8   4   3      103.73      142.07     38.70 o
   9   4   3      436.68      388.92     51.06 o
  10   4   3      225.09      310.96     52.51 o
 -10   5   3      393.90      483.92     70.66 o
  -9   5   3      268.85      274.36     41.44 o
  -8   5   3      251.84      272.59     28.92 o
  -7   5   3      288.28      301.27     19.68 o
  -6   5   3      311.78      337.59     18.49 o
  -5   5   3     5671.84     5854.10    127.74 o
  -4   5   3     2285.25     2262.13     55.25 o
  -3   5   3      731.13      693.38     23.97 o
  -2   5   3      221.11      198.42     12.26 o
  -1   5   3     3037.66     2793.96     61.44 o
   0   5   3    11417.15    10810.12    225.18 o
   1   5   3     6854.12     6660.11    205.47 o
   2   5   3      132.51      161.95     14.98 o
   3   5   3     3365.48     3602.90     78.31 o
   4   5   3     1223.09     1201.28     29.56 o
   5   5   3     7995.35     7978.76    170.51 o
   6   5   3     1798.48     1991.27     51.23 o
   7   5   3       53.83       73.52     24.95 o
   8   5   3      416.80      454.01     49.93 o
   9   5   3       49.46       76.51     41.88 o
  10   5   3      306.16      394.29     57.97 o
 -10   6   3      119.36       78.65     58.66 o
  -9   6   3     1107.40     1152.14     66.80 o
  -8   6   3      144.41      146.73     35.34 o
  -7   6   3      142.79      170.17     20.35 o
  -6   6   3      726.63      797.26     27.56 o
  -5   6   3      156.53      150.94     17.18 o
  -4   6   3     5692.98     5512.07    121.07 o
  -3   6   3     4849.86     5142.20    112.09 o
  -2   6   3     1160.49     1181.48     31.86 o
  -1   6   3     2468.51     2295.50     53.95 o
   0   6   3       74.35       97.33     10.30 o
   1   6   3     3495.57     3403.22    114.06 o
   2   6   3      901.90      896.42     33.75 o
   3   6   3      950.07      939.21     29.69 o
   4   6   3     4562.23     4614.39    125.87 o
   5   6   3     1857.41     1947.90    109.98 o
   6   6   3      533.45      536.21     43.75 o
   7   6   3       93.89      120.72     36.19 o
   8   6   3      245.20      201.75     43.83 o
   9   6   3      418.36      497.34     57.00 o
 -10   7   3      151.27       46.66     61.32 o
  -9   7   3      147.12      150.64     58.66 o
  -8   7   3      809.99      815.54     58.24 o
  -7   7   3      230.23      235.73     36.28 o
  -6   7   3      186.33      167.25     19.89 o
  -5   7   3      619.56      575.31     38.87 o
  -4   7   3     2701.87     2607.53     62.93 o
  -3   7   3      165.06      157.40     11.84 o
  -2   7   3      887.57      899.50     24.47 o
  -1   7   3      788.53      782.53     30.02 o
   0   7   3      189.55      160.36     12.53 o
   1   7   3     1307.55     1284.85     52.69 o
   2   7   3     2012.36     2113.49     62.82 o
   3   7   3     1308.06     1393.84     56.07 o
   4   7   3     2470.73     2470.26     61.20 o
   5   7   3     1147.41     1223.60     59.85 o
   6   7   3      406.42      435.19     40.36 o
   7   7   3      505.23      511.07     49.97 o
   8   7   3      449.68      529.30    173.97 o
   9   7   3      150.08      224.49     49.32 o
  -9   8   3      924.47     1051.83     97.32 o
  -8   8   3      190.97      191.32     41.48 o
  -7   8   3      988.73      910.45     76.65 o
  -6   8   3      574.61      553.24     46.88 o
  -5   8   3      345.10      341.06     20.15 o
  -4   8   3     4774.59     4733.96    105.19 o
  -3   8   3     2027.03     2183.32     48.50 o
  -2   8   3     2828.66     2862.12     58.60 o
  -1   8   3     3347.77     3447.06     77.86 o
   0   8   3       11.24       20.66     13.26 o
   1   8   3     5586.86     5613.10    181.46 o
   2   8   3     1829.40     1791.79     56.88 o
   3   8   3     1443.42     1502.63     52.21 o
   4   8   3     3035.50     3114.60     92.74 o
   5   8   3      353.82      336.42     35.34 o
   6   8   3      480.85      527.74     71.32 o
   7   8   3      942.15     1034.21     70.46 o
   8   8   3      657.27      695.05     62.13 o
   9   8   3      826.29      978.56     77.19 o
  -9   9   3       16.88       -5.33     58.66 o
  -8   9   3      343.51      433.01     52.01 o
  -7   9   3      559.09      533.32     80.65 o
  -6   9   3      353.36      353.22     42.51 o
  -5   9   3     1236.49     1314.51     66.75 o
  -4   9   3      163.44      172.13     14.99 o
  -3   9   3      304.80      310.05     17.92 o
  -2   9   3      763.52      743.19     23.41 o
  -1   9   3      116.18       95.51     16.45 o
   0   9   3     1675.37     1597.84     52.41 o
   1   9   3      558.14      514.36     45.30 o
   2   9   3     1249.42     1294.79     47.56 o
   3   9   3      656.96      585.42     34.22 o
   4   9   3      280.23      323.11     29.76 o
   5   9   3     1493.49     1559.46     71.17 o
   6   9   3      363.00      373.86     47.40 o
   7   9   3     1235.05     1186.30    106.65 o
   8   9   3      144.86      121.30     47.43 o
  -8  10   3      310.36      455.93     75.99 o
  -7  10   3      387.08      372.26     91.99 o
  -6  10   3      227.58      192.33     63.32 o
  -5  10   3      264.63      185.73     36.73 o
  -4  10   3      284.98      237.19     36.73 o
  -3  10   3     1669.45     1709.66     46.42 o
  -2  10   3     3538.92     3594.30     99.89 o
  -1  10   3       20.74       16.50     16.45 o
   0  10   3       23.37       25.65     16.91 o
   1  10   3      293.15      255.00     25.05 o
   2  10   3     4119.93     4009.38    111.60 o
   3  10   3     2735.29     2692.14     82.57 o
   4  10   3       61.37       91.91     24.41 o
   5  10   3      169.62      108.24     76.65 o
   6  10   3      155.09      145.45     42.60 o
   7  10   3      526.46      510.99     58.23 o
   8  10   3      408.73      371.75     55.61 o
  -8  11   3       50.15       75.99     62.66 o
  -7  11   3      600.22      563.35     58.83 o
  -6  11   3      782.42      711.67     59.72 o
  -5  11   3      453.72      445.68     48.05 o
  -4  11   3      837.01      773.25    101.32 o
  -3  11   3      386.93      415.36     42.88 o
  -2  11   3      842.22      839.20     38.59 o
  -1  11   3     1759.51     1742.76     58.96 o
   0  11   3      959.32      899.70     41.36 o
   1  11   3     1026.46     1012.53     44.64 o
   2  11   3     1141.80     1135.00     55.49 o
   3  11   3     2003.41     1854.71     66.48 o
   4  11   3      520.60      484.83     47.83 o
   5  11   3      485.42      314.44    105.98 o
   6  11   3      722.85      697.46     62.13 o
   7  11   3      891.72      899.87     71.42 o
  -7  12   3       27.01       28.00     66.66 o
  -6  12   3      143.17      123.86     46.65 o
  -5  12   3      233.94      200.85     43.64 o
  -4  12   3      248.41      243.39     41.00 o
  -3  12   3      622.56      555.64     49.48 o
  -2  12   3      207.32      237.66     51.33 o
  -1  12   3     1058.95      983.91     47.78 o
   0  12   3      110.62      127.73     24.04 o
   1  12   3      688.16      658.90     38.73 o
   2  12   3      129.19      123.27     26.26 o
   3  12   3      561.01      511.34     38.48 o
   4  12   3      144.39      138.69     40.05 o
   5  12   3      121.55      164.32     42.29 o
   6  12   3      329.19      427.80     91.99 o
  -6  13   3      136.64      157.33     49.85 o
  -5  13   3      538.02      463.97     55.94 o
  -4  13   3      696.17      648.08    103.32 o
  -3  13   3       39.71       83.89     38.34 o
  -2  13   3      205.16      223.60     53.99 o
  -1  13   3     1101.05     1160.42    131.98 o
   0  13   3       38.43       37.16     34.32 o
   1  13   3      457.81      435.17     35.27 o
   2  13   3      618.82      622.91     42.14 o
   3  13   3       54.61       32.13     37.57 o
   4  13   3      661.78      512.81     63.32 o
   5  13   3      334.72      389.27     54.99 o
   6  13   3      305.38      337.09     57.13 o
  -5  14   3       63.19       -6.67     47.13 o
  -4  14   3      180.27      249.06     56.66 o
  -3  14   3      688.13      755.87    106.65 o
  -2  14   3      864.17     1010.49    133.31 o
  -1  14   3      281.01      343.03     47.13 o
   0  14   3       49.14       31.82     36.28 o
   1  14   3       90.96       61.99     39.56 o
   2  14   3      290.01      340.85     49.93 o
   3  14   3      550.76      531.43     75.99 o
   4  14   3      322.01      251.02    145.98 o
   5  14   3        6.97      -54.66     66.66 o
  -4  15   3       37.19      -18.51     48.66 o
  -3  15   3       63.78        3.20     42.39 o
  -2  15   3      106.77       72.74     46.07 o
  -1  15   3      615.40      537.02     57.92 o
   0  15   3      324.16      389.12     53.20 o
   1  15   3       96.18       44.43     40.50 o
   2  15   3      167.36      131.32     48.99 o
   3  15   3       20.01        1.70     77.99 o
  -1  16   3      623.21      713.50     77.32 o
   0  16   3       51.39       21.18     46.65 o
   1  16   3      383.46      277.29     78.65 o
   0 -12   4        4.63      -21.33     21.33 o
  -2 -11   4      155.98      174.64     33.33 o
  -1 -11   4      601.89      670.25     42.66 o
   0 -11   4     1265.34     1199.81     78.65 o
  -3 -10   4     1606.10     1434.43     87.99 o
  -2 -10   4     1549.52     1406.26    238.63 o
  -1 -10   4     4326.19     4470.72    144.59 o
   0 -10   4     2650.60     2452.21     87.99 o
   1 -10   4      504.47      479.92     45.33 o
  -4  -9   4     1042.88      947.85     63.99 o
  -3  -9   4      344.38      354.69     29.18 o
  -2  -9   4      181.30      190.13     30.66 o
  -1  -9   4     2414.08     2405.50     64.03 o
   0  -9   4     5793.02     5664.78    176.66 o
   1  -9   4     1870.60     1924.42     50.05 o
  -4  -8   4      986.81     1006.50     63.99 o
  -3  -8   4      186.05      217.28     22.62 o
  -2  -8   4     1046.33     1063.39    168.64 o
  -1  -8   4     1290.91     1297.48     57.73 o
   0  -8   4     1032.06      986.36     39.06 o
   1  -8   4     1480.74     1444.30     38.70 o
  -4  -7   4      845.87      845.20     55.99 o
  -3  -7   4      606.51      621.54     33.90 o
  -2  -7   4      406.05      326.14     36.66 o
  -1  -7   4     8632.88     8888.58    210.36 o
   0  -7   4      102.14       88.90     12.49 o
   1  -7   4      306.78      313.14     11.71 o
   3  -7   4       15.86       62.66     25.33 o
  -3  -6   4     1180.85     1142.48     66.66 o
  -2  -6   4    10206.75     9926.79    585.24 o
  -1  -6   4      176.10      191.99     14.76 o
   0  -6   4      559.09      584.71     25.94 o
   1  -6   4     6659.33     6957.04    138.44 o
   2  -6   4     1972.57     1957.02     97.32 o
   3  -6   4     3437.44     3708.73    163.97 o
  -5  -5   4     1277.74     1326.45     79.99 o
  -4  -5   4     1158.98     1189.14     71.99 o
  -3  -5   4     5137.63     4907.21    211.97 o
  -2  -5   4     1693.64     1725.49     48.85 o
  -1  -5   4      109.51       99.00      9.75 o
   0  -5   4     2740.97     2691.23     86.66 o
   1  -5   4      943.85      958.23     21.31 o
   2  -5   4    15485.95    16874.61    687.89 o
   3  -5   4     1229.69     1165.15     67.99 o
   4  -5   4       21.78       39.99     24.00 o
  -5  -4   4     1004.30      993.17     65.32 o
  -4  -4   4     1178.68     1090.49     63.99 o
  -3  -4   4     6977.07     6770.43    169.92 o
  -2  -4   4    10549.11    10794.37    261.97 o
  -1  -4   4     1932.44     1802.56     41.19 o
   0  -4   4      787.77      789.37     29.68 o
   1  -4   4      808.64      772.20     19.25 o
   2  -4   4     8891.41     8383.98    377.27 o
   3  -4   4     3386.19     3225.81     82.84 o
   4  -4   4      862.27      850.00     42.51 o
   5  -4   4      366.03      403.93     51.99 o
   6  -4   4      874.28      802.54     78.65 o
   7  -4   4      169.03      137.31     49.33 o
   8  -4   4      889.36      843.86     90.65 o
   9  -4   4      140.68      123.98     59.99 o
  -5  -3   4      236.32      269.29     34.66 o
  -4  -3   4     1324.54     1315.41     49.72 o
  -3  -3   4     4384.14     4326.41    111.93 o
  -2  -3   4     3666.88     3772.91     93.73 o
  -1  -3   4    12175.47    12138.80    625.12 o
   0  -3   4      527.53      562.44     14.67 o
   1  -3   4     1042.01     1022.18     30.15 o
   2  -3   4     3974.84     3995.80     99.74 o
   3  -3   4     1096.92     1078.02     41.37 o
   4  -3   4     5330.97     5601.72    143.59 o
   5  -3   4      219.47      242.01     19.00 o
   6  -3   4      427.84      433.26     62.66 o
   7  -3   4     2163.97     1977.01    130.65 o
   8  -3   4      489.80      565.24     75.99 o
   9  -3   4      616.48      675.89     89.32 o
  10  -3   4       53.29       -8.00     62.66 o
  -6  -2   4      557.00      487.92     49.33 o
  -5  -2   4       87.77       54.66     22.66 o
  -4  -2   4     3275.94     3227.30    103.49 o
  -3  -2   4     9190.75     9179.79    264.88 o
  -2  -2   4      344.77      395.97     16.32 o
  -1  -2   4     1514.91     1393.69     32.35 o
   0  -2   4     3384.30     3627.10     72.73 o
   1  -2   4    51681.72    55139.70   1009.56 o
   2  -2   4     1052.28     1002.78     30.66 o
   3  -2   4       59.12       45.99      9.49 o
   4  -2   4     1573.40     1473.13     46.30 o
   5  -2   4     1981.99     1947.32     57.74 o
   6  -2   4      636.25      622.96     39.93 o
   7  -2   4      472.10      565.24     70.66 o
   8  -2   4      170.70      161.31     59.99 o
   9  -2   4      436.43      433.26     78.65 o
  10  -2   4      202.08      190.64     73.32 o
 -10  -1   4      467.73      582.57     63.99 o
  -8  -1   4      413.60      454.59     53.32 o
  -7  -1   4      641.56      587.91     55.99 o
  -6  -1   4     1200.65     1198.99     53.71 o
  -5  -1   4     6084.60     6254.56    192.13 o
  -4  -1   4     5550.53     5788.92    180.37 o
  -3  -1   4     1475.45     1365.11     67.99 o
  -2  -1   4     2559.39     2713.18     79.65 o
  -1  -1   4     3495.24     3406.71     72.20 o
   0  -1   4     8877.11     8398.40    126.35 o
   1  -1   4    14935.99    16041.18    336.59 o
   2  -1   4       86.59       98.30      7.26 o
   3  -1   4     1962.79     1938.78     53.58 o
   4  -1   4     5054.96     5291.63    133.84 o
   5  -1   4     3807.61     3730.16     99.08 o
   6  -1   4     2779.64     2695.65     78.65 o
   7  -1   4      173.55      253.29     31.30 o
   8  -1   4       29.31       16.00     49.33 o
   9  -1   4      381.12      285.29     70.66 o
  10  -1   4       27.51       54.66     66.66 o
 -11   0   4       45.60       -2.67     51.99 o
 -10   0   4       37.70       20.66     47.33 o
  -9   0   4       52.94       71.08     27.70 o
  -8   0   4      117.21      136.54     26.85 o
  -7   0   4       41.78       55.99     30.66 o
  -6   0   4      798.30      823.30     41.75 o
  -5   0   4      897.27      831.73     74.65 o
  -4   0   4      740.15      741.70     32.43 o
  -3   0   4     2479.10     2541.40     63.10 o
  -2   0   4       46.85       52.14      4.97 o
  -1   0   4      127.57      121.46     12.71 o
   0   0   4     5792.54     4951.07     84.19 o
   1   0   4        4.56        0.01      4.59 o
   2   0   4     1992.88     2015.93     46.21 o
   3   0   4       47.52       30.23      9.04 o
   4   0   4     3348.72     3390.44     91.19 o
   5   0   4     6018.57     5609.79    145.62 o
   6   0   4      585.27      587.52     32.14 o
   7   0   4      211.16      233.65     41.99 o
   8   0   4      864.20      895.86     93.32 o
   9   0   4      107.33       78.65     59.99 o
 -11   1   4       48.97      207.97     59.99 o
 -10   1   4      474.71      504.55     37.93 o
  -9   1   4      323.11      333.91     49.33 o
  -8   1   4      427.67      430.00     36.21 o
  -7   1   4      677.37      659.93     54.05 o
  -6   1   4     1260.36     1364.47     43.82 o
  -5   1   4     6098.21     6184.89    186.64 o
  -4   1   4     5576.04     5949.91    125.72 o
  -3   1   4     1567.64     1508.23     31.72 o
  -2   1   4     2532.17     2725.02     58.35 o
  -1   1   4     3425.36     3315.43     57.91 o
   0   1   4     8795.07     8167.11    138.17 o
   1   1   4    14957.79    16019.49    264.40 o
   2   1   4       69.89       85.53      7.64 o
   3   1   4     1926.01     1843.90     53.28 o
   4   1   4     5027.13     5110.48    134.09 o
   5   1   4     3776.43     3545.34     98.84 o
   6   1   4     2744.25     2622.68     78.77 o
   7   1   4      180.98      246.67     23.39 o
   8   1   4       33.00       41.80     30.58 o
   9   1   4      383.71      303.95     67.99 o
 -11   2   4      169.67      221.77     41.00 o
 -10   2   4      195.08      146.61     29.23 o
  -9   2   4     1249.32     1322.97     46.87 o
  -8   2   4     1002.62      993.24     38.08 o
  -7   2   4      371.13      407.85     21.43 o
  -6   2   4      523.00      527.77     21.50 o
  -5   2   4       91.12       83.87     12.13 o
  -4   2   4     3192.54     3195.38     72.08 o
  -3   2   4     9062.62     9118.72    169.35 o
  -2   2   4      333.61      407.41     13.77 o
  -1   2   4     1584.42     1426.86     29.00 o
   0   2   4     3478.18     3484.17     63.30 o
   1   2   4    51727.44    55801.09    838.76 o
   2   2   4     1057.77     1022.21     31.62 o
   3   2   4       59.94       49.22      9.77 o
   4   2   4     1557.60     1564.01     47.46 o
   5   2   4     1957.77     1817.73     58.12 o
   6   2   4      704.40      669.12     31.75 o
   7   2   4      471.11      535.83     31.96 o
   8   2   4      167.61      170.24     35.87 o
  10   2   4      204.75      274.62     69.32 o
 -10   3   4      304.05      282.75     67.32 o
  -9   3   4       53.72       25.06     20.09 o
  -8   3   4      352.60      316.11     24.46 o
  -7   3   4      307.62      323.18     19.54 o
  -6   3   4     1935.88     2043.89     51.04 o
  -5   3   4      230.94      237.28     16.14 o
  -4   3   4     1327.88     1375.97     36.14 o
  -3   3   4     4393.98     4538.80     96.08 o
  -2   3   4     3694.51     3818.69     95.05 o
  -1   3   4    12199.80    12335.79    251.62 o
   0   3   4      537.27      531.74     14.86 o
   1   3   4     1040.29     1134.11     20.44 o
   2   3   4     3996.41     3911.77     68.20 o
   3   3   4     1122.06     1105.50     35.12 o
   4   3   4     5374.35     5641.10    144.77 o
   5   3   4      213.95      240.81     19.68 o
   6   3   4      428.30      449.84     26.47 o
   7   3   4     2204.36     2229.36    106.65 o
   8   3   4      468.40      310.38    131.98 o
   9   3   4      610.53      535.62    130.65 o
  10   3   4       50.22       32.11     41.92 o
 -10   4   4      542.69      490.59     66.66 o
  -9   4   4      508.30      503.01     46.72 o
  -8   4   4     1481.70     1563.96     49.46 o
  -7   4   4     1032.95     1108.74     34.41 o
  -6   4   4      725.27      719.11     29.13 o
  -5   4   4      968.44      966.23     31.39 o
  -4   4   4     1121.04     1026.65     30.75 o
  -3   4   4     7005.12     6967.67    145.71 o
  -2   4   4    10588.18    10786.06    195.81 o
  -1   4   4     1938.06     1864.36     43.10 o
   0   4   4      764.17      760.61     22.09 o
   1   4   4      818.09      735.89     23.67 o
   2   4   4     8994.45     8884.68    180.93 o
   3   4   4     3370.78     3085.88     63.00 o
   4   4   4      864.54      859.22     28.11 o
   5   4   4      347.37      365.15     25.98 o
   6   4   4      900.17      857.24     32.53 o
   7   4   4      182.35      181.82     26.69 o
   8   4   4      919.29     1021.17     86.65 o
   9   4   4      142.84      225.08     48.34 o
  10   4   4        3.69        7.86     41.31 o
 -10   5   4       90.76      137.31     54.66 o
  -9   5   4       78.87       76.60     26.59 o
  -8   5   4      525.86      541.93     31.75 o
  -7   5   4        1.78        6.72     14.36 o
  -6   5   4      251.74      253.75     19.72 o
  -5   5   4     1195.16     1320.16     38.92 o
  -4   5   4     1129.53     1244.93     36.75 o
  -3   5   4     5070.80     4717.39    103.60 o
  -2   5   4     1669.84     1741.56     42.62 o
  -1   5   4      111.63      113.29     12.50 o
   0   5   4     2726.28     2736.53     61.28 o
   1   5   4      902.40      890.62     45.00 o
   2   5   4    15370.72    15999.92    328.05 o
   3   5   4     1275.31     1201.46     33.50 o
   4   5   4       22.37       21.78      8.83 o
   5   5   4     1003.27     1068.72     34.03 o
   6   5   4      736.10      750.92     41.10 o
   7   5   4      755.04      523.51    275.96 o
   8   5   4      342.49      246.66     97.98 o
   9   5   4       42.64       20.73     39.36 o
 -10   6   4      186.35      165.31     59.99 o
  -9   6   4       98.69      147.98     54.66 o
  -8   6   4       13.37       23.83     24.78 o
  -7   6   4     1249.46     1305.86     44.09 o
  -6   6   4        2.56        6.96     17.89 o
  -5   6   4      860.39      866.36     32.24 o
  -4   6   4      216.24      209.24     26.75 o
  -3   6   4     1254.12     1179.91     33.81 o
  -2   6   4    10234.04    10433.26    213.71 o
  -1   6   4      171.33      174.37     12.19 o
   0   6   4      562.35      531.82     20.32 o
   1   6   4     6674.75     6623.43    168.70 o
   2   6   4     2046.26     1933.45     58.20 o
   3   6   4     3394.25     3398.54     83.96 o
   4   6   4      299.19      275.27     16.50 o
   5   6   4      768.78      745.01     39.67 o
   6   6   4     1770.83     1628.11     61.99 o
   7   6   4      484.93      477.26     65.32 o
   8   6   4      273.94      272.98     46.12 o
   9   6   4       35.75       70.75     57.32 o
 -10   7   4      167.79      202.63     61.32 o
  -9   7   4      266.00      261.29     62.66 o
  -8   7   4      216.13      237.52     40.05 o
  -7   7   4      734.87      766.24     40.67 o
  -6   7   4     2814.98     2822.33     72.36 o
  -5   7   4     1298.33     1301.62     41.18 o
  -4   7   4      837.66      912.10     31.80 o
  -3   7   4      590.83      584.52     23.62 o
  -2   7   4      395.53      371.53     17.71 o
  -1   7   4     8696.52     8795.30    185.71 o
   0   7   4      104.62       88.96     11.54 o
   1   7   4      322.63      266.02     33.14 o
   2   7   4     2581.24     2440.80     70.75 o
   3   7   4       18.02       20.83     15.99 o
   4   7   4      919.06      938.67     33.67 o
   5   7   4      298.83      296.16     28.33 o
   6   7   4     1331.34     1259.43     70.61 o
   7   7   4      798.81      930.52     82.65 o
   8   7   4       40.51       38.74     39.66 o
   9   7   4      105.16      176.18     50.85 o
  -9   8   4      236.62      266.62     65.32 o
  -8   8   4       66.83       95.77     37.15 o
  -7   8   4      448.27      468.11     46.60 o
  -6   8   4      247.35      242.34     25.88 o
  -5   8   4     1580.68     1757.00     49.17 o
  -4   8   4     1004.95     1061.23     45.41 o
  -3   8   4      174.10      188.73     15.47 o
  -2   8   4     1011.63     1053.83     52.34 o
  -1   8   4     1298.96     1261.19     36.25 o
   0   8   4     1038.18      937.22     30.32 o
   1   8   4     1446.50     1294.34     79.99 o
   2   8   4     1098.53      997.89     40.99 o
   3   8   4      400.18      393.03     30.54 o
   4   8   4      332.67      345.47     29.67 o
   5   8   4     1311.99     1324.49     60.81 o
   6   8   4     1590.93     1410.44     99.98 o
   7   8   4      228.60      236.58     43.22 o
   8   8   4      303.95      410.76     89.32 o
  -9   9   4       91.55      130.65     65.32 o
  -8   9   4      339.64      327.95     65.32 o
  -7   9   4      345.27      257.43     41.94 o
  -6   9   4     1368.85     1341.02     71.18 o
  -5   9   4      512.06      521.13     30.86 o
  -4   9   4     1053.40     1088.10     34.64 o
  -3   9   4      341.53      374.53     24.44 o
  -2   9   4      169.34      184.49     16.78 o
  -1   9   4     2417.24     2384.80     59.02 o
   0   9   4     5854.42     5679.16    238.51 o
   1   9   4     1874.75     1740.41     72.94 o
   2   9   4     2336.71     2280.82     70.25 o
   3   9   4      111.69      128.80     22.78 o
   4   9   4       71.08      108.64     24.77 o
   5   9   4     1341.55     1228.18    110.65 o
   7   9   4      614.55      678.99     61.17 o
   8   9   4      137.16      123.85     45.76 o
  -8  10   4      407.58      298.62     70.66 o
  -7  10   4      324.08      335.70     46.88 o
  -6  10   4      513.71      572.49     63.99 o
  -5  10   4      380.62      387.76     43.33 o
  -4  10   4      242.66      256.72     23.54 o
  -3  10   4     1616.44     1548.58     43.37 o
  -2  10   4     1480.61     1462.71     53.80 o
  -1  10   4     4304.63     4384.62    118.49 o
   0  10   4     2624.12     2543.77     75.03 o
   1  10   4      485.76      440.51     36.19 o
   2  10   4      380.50      383.36     29.65 o
   3  10   4      485.49      477.66     33.95 o
   4  10   4      979.31     1022.11     54.45 o
   5  10   4     1493.19     1453.53     78.11 o
   6  10   4      231.94       61.55     68.66 o
   7  10   4      408.02      479.98    117.31 o
   8  10   4      140.57      129.05     47.63 o
  -8  11   4      247.49      182.64     66.66 o
  -7  11   4      157.22       95.98     62.66 o
  -6  11   4      377.53      401.55     49.16 o
  -5  11   4      366.52      347.13     45.22 o
  -4  11   4      334.02      316.18     41.88 o
  -3  11   4      439.09      398.66     37.41 o
  -2  11   4      138.39      138.22     21.41 o
  -1  11   4      614.09      666.54     44.31 o
   0  11   4     1294.49     1245.89     48.13 o
   1  11   4     1759.33     1783.46    117.31 o
   2  11   4      708.06      749.21     40.69 o
   3  11   4     1799.59     1811.54     66.36 o
   4  11   4      516.64      556.88     51.06 o
   5  11   4      272.14      280.82     44.18 o
   6  11   4      306.30      204.87    187.30 o
   7  11   4       43.66       70.37     47.99 o
  -7  12   4      465.55      509.25     85.32 o
  -6  12   4      748.30      641.59     81.32 o
  -5  12   4       36.91       21.28     37.96 o
  -4  12   4     1045.17     1213.15     70.11 o
  -3  12   4     1475.76     1432.86     76.29 o
  -2  12   4      355.75      375.56     44.18 o
  -1  12   4      949.24      938.08     44.48 o
   0  12   4        3.74       30.22     22.30 o
   1  12   4      374.46      378.99     40.66 o
   2  12   4      483.74      443.67     54.61 o
   3  12   4       60.28       40.66     32.99 o
   4  12   4      878.77      860.49     64.86 o
   5  12   4      400.03      396.49     52.16 o
   6  12   4        3.36       20.96     60.66 o
  -6  13   4       92.88       41.33     69.32 o
  -5  13   4      438.96      456.79     63.32 o
  -4  13   4      256.26      180.37     71.99 o
  -3  13   4      423.43      367.37     47.60 o
  -2  13   4      256.63      225.30     59.99 o
  -1  13   4      434.61      492.62     48.05 o
   0  13   4      698.92      683.96     50.26 o
   1  13   4      172.63      136.69     42.25 o
   2  13   4      179.42      187.17     30.76 o
   3  13   4      606.70      535.66     78.65 o
   4  13   4      224.90      286.43     63.32 o
   5  13   4      312.12      336.02     52.95 o
  -5  14   4      258.91      335.63     57.97 o
  -4  14   4       46.74       25.33     42.42 o
  -3  14   4      684.42      670.29     62.19 o
  -2  14   4      848.70      927.93     67.79 o
  -1  14   4      329.85      312.69     46.65 o
   0  14   4      297.27      305.47     46.07 o
   1  14   4       76.33       23.43     31.81 o
   2  14   4      348.13      310.20     48.05 o
   3  14   4      436.61      566.15     60.66 o
   4  14   4      682.09      671.48     67.28 o
  -4  15   4      278.12      302.10     72.65 o
  -3  15   4      526.27      613.02     63.16 o
  -2  15   4       69.54       48.58     45.22 o
  -1  15   4      505.54      485.71     58.24 o
   0  15   4      509.87      431.59     87.32 o
   1  15   4      272.18      138.47     42.27 o
   2  15   4     1110.04     1135.04     79.03 o
   3  15   4       24.57       69.78     60.66 o
  -1  16   4       24.08      -43.77     43.77 o
   0  16   4       17.11      -20.15     48.66 o
   0 -12   5      337.75      249.29     30.66 o
  -2 -11   5     1429.73     1341.29    193.97 o
  -1 -11   5      752.47      686.56     63.99 o
   0 -11   5      163.63      150.64     26.66 o
  -3 -10   5     1030.24      961.18     70.66 o
  -2 -10   5     3255.52     3185.25    143.98 o
  -1 -10   5     2476.39     2346.76     84.99 o
   0 -10   5     3886.86     4079.14    130.35 o
  -4  -9   5      738.81      785.21     61.32 o
  -3  -9   5     7985.72     8369.69    392.60 o
  -2  -9   5     3431.63     3484.80    185.30 o
  -1  -9   5     2016.55     2065.76     57.72 o
   0  -9   5      563.52      541.65     38.66 o
   1  -9   5      410.20      411.29     24.33 o
  -4  -8   5      380.81      399.94     39.99 o
  -3  -8   5     4707.51     4838.64    159.31 o
  -2  -8   5     1575.76     1435.95    174.64 o
  -1  -8   5       67.27       89.07     11.73 o
   0  -8   5     1550.74     1496.63    108.65 o
   1  -8   5     1050.97     1061.38     23.58 o
  -4  -7   5     6069.35     6079.02    273.29 o
  -3  -7   5       75.63       67.44     18.85 o
  -2  -7   5     1229.14     1144.77    103.32 o
  -1  -7   5     4234.61     4310.19    107.83 o
   0  -7   5       73.24       65.93     13.31 o
   1  -7   5      871.13      853.58     21.31 o
   2  -7   5      642.60      589.24     47.99 o
  -4  -6   5     2086.70     2049.00    105.32 o
  -3  -6   5     4923.55     5270.70    167.32 o
  -2  -6   5       36.44       22.96     14.05 o
  -1  -6   5      893.91      949.88     36.93 o
   0  -6   5     6671.24     6689.51    164.93 o
   1  -6   5      300.57      254.14      9.79 o
   2  -6   5     2353.17     2251.64    113.32 o
   3  -6   5      602.19      621.23     49.33 o
  -5  -5   5     2494.56     2610.25    131.98 o
  -4  -5   5     7233.99     7372.88    229.52 o
  -3  -5   5     2195.19     2386.31     83.32 o
  -2  -5   5      182.86      206.75     13.84 o
  -1  -5   5     1920.57     2108.83     55.15 o
   0  -5   5     2883.49     2772.99     83.87 o
   1  -5   5     5357.28     5397.80     99.09 o
   2  -5   5      440.54      414.60     35.99 o
   3  -5   5     1294.83     1273.13     71.99 o
   4  -5   5     1398.90     1474.43     79.99 o
   6  -5   5     1404.96     1471.76    101.32 o
  -5  -4   5     4498.85     4287.31    210.63 o
  -4  -4   5     1117.33     1064.39     42.51 o
  -3  -4   5      510.48      474.05     24.98 o
  -2  -4   5     1176.87     1153.64     33.71 o
  -1  -4   5     5368.34     5359.43    164.64 o
   0  -4   5     8805.57     8941.51    181.01 o
   1  -4   5     4440.24     4514.32     91.86 o
   2  -4   5      587.80      608.78     24.90 o
   3  -4   5     2366.76     2399.37     64.49 o
   4  -4   5     1227.92     1215.62     40.55 o
   5  -4   5     8790.60     9513.13    402.60 o
   6  -4   5     3343.99     3452.78    174.64 o
   7  -4   5      597.97      557.24     73.32 o
   8  -4   5      489.74      485.25     77.32 o
   9  -4   5       12.41      -30.66     57.32 o
  -5  -3   5     2363.35     2498.26    119.98 o
  -4  -3   5     1287.95     1189.31     45.36 o
  -3  -3   5      515.15      514.18     21.15 o
  -2  -3   5      298.36      295.80     13.61 o
  -1  -3   5    11816.47    11980.62    277.99 o
   0  -3   5      359.40      344.70     13.00 o
   1  -3   5     3307.78     3281.86     73.24 o
   2  -3   5      738.82      736.48     20.19 o
   3  -3   5      838.14      879.19     30.53 o
   4  -3   5     2261.52     2269.85     65.55 o
   5  -3   5       10.39       24.88     13.38 o
   6  -3   5      389.14      398.47     46.66 o
   7  -3   5      385.25      379.94     63.99 o
   8  -3   5      121.10      118.65     58.66 o
   9  -3   5      141.21       62.66     57.32 o
  10  -3   5       33.16       54.66     69.32 o
  -6  -2   5      973.91      946.51     67.99 o
  -5  -2   5      250.98      255.96     33.33 o
  -4  -2   5    10127.52    10827.85    333.95 o
  -3  -2   5     1260.56     1195.41     34.73 o
  -2  -2   5     3300.73     3163.84     91.38 o
  -1  -2   5      745.27      744.73     21.73 o
   0  -2   5     1456.98     1549.77     29.03 o
   1  -2   5     3881.75     3615.33     82.74 o
   2  -2   5     5154.11     5403.58    114.67 o
   3  -2   5      279.81      211.66     16.58 o
   4  -2   5      641.81      641.94     26.65 o
   5  -2   5     2168.00     2257.22     81.44 o
   6  -2   5     3255.93     3240.56    112.37 o
   7  -2   5     1347.84     1414.44    110.65 o
   8  -2   5      201.41      134.64     55.99 o
   9  -2   5        9.28       -9.33     54.66 o
  10  -2   5      123.84      145.31     73.32 o
  -9  -1   5      430.55      511.92     55.99 o
  -6  -1   5     1833.59     2011.68    103.98 o
  -5  -1   5     1019.93     1065.16     63.99 o
  -4  -1   5     2292.22     2367.62    109.32 o
  -3  -1   5     9703.41     9670.44    390.60 o
  -2  -1   5     3704.60     3413.67     75.48 o
  -1  -1   5    17709.26    18656.15    348.26 o
   0  -1   5     1525.94     1454.08     25.94 o
   1  -1   5     1154.94     1187.29     27.68 o
   2  -1   5    17285.31    17769.34    394.46 o
   3  -1   5     5664.64     5292.69    135.69 o
   4  -1   5     1028.59     1012.90     37.19 o
   5  -1   5      773.29      765.33     56.84 o
   6  -1   5       36.67       30.09     16.46 o
   7  -1   5     1926.40     2230.07    152.64 o
   8  -1   5       23.39       21.33     51.99 o
   9  -1   5      252.88      186.64     65.32 o
  10  -1   5      493.82      365.27     81.32 o
 -11   0   5        9.35      -31.99     51.99 o
 -10   0   5      192.00      290.30     94.65 o
  -9   0   5      238.53      252.00     32.43 o
  -8   0   5       87.19      114.46     24.51 o
  -7   0   5     2583.37     2747.62     93.76 o
  -6   0   5      588.84      630.47     28.61 o
  -5   0   5      689.88      729.92     44.66 o
  -4   0   5        7.17       12.44      8.38 o
  -3   0   5      666.16      619.54     18.54 o
  -2   0   5     5742.09     5518.84    103.79 o
  -1   0   5      192.53      181.03      7.86 o
   0   0   5     3366.49     3348.30     53.75 o
   1   0   5     1577.23     1537.49     33.34 o
   2   0   5      181.35      191.41     12.12 o
   3   0   5     4104.81     3944.17    103.06 o
   4   0   5     1344.67     1307.37     42.63 o
   5   0   5      799.42      687.71     30.81 o
   6   0   5      602.64      627.59     34.95 o
   7   0   5       39.49       39.35     25.62 o
   8   0   5       72.00       28.41     29.08 o
   9   0   5        9.40      -25.33     55.99 o
  10   0   5        0.74      -46.66     62.66 o
 -11   1   5      117.56       90.65     58.66 o
 -10   1   5      169.79      214.04     75.32 o
  -9   1   5      436.22      484.19     30.59 o
  -8   1   5      540.94      565.60     35.12 o
  -7   1   5      510.83      507.89     25.51 o
  -6   1   5     1817.34     1846.28     44.56 o
  -5   1   5     1005.58      950.41     29.72 o
  -4   1   5     2350.59     2435.27     50.04 o
  -3   1   5     9646.72     9567.19    176.94 o
  -2   1   5     3731.29     3503.52     96.76 o
  -1   1   5    17714.63    19322.59    325.26 o
   0   1   5     1569.37     1510.08     32.16 o
   1   1   5     1207.85     1278.67     35.01 o
   2   1   5    17260.69    17969.18    467.00 o
   3   1   5     5694.93     5388.34    136.19 o
   4   1   5     1103.45     1123.37     37.38 o
   5   1   5      810.02      777.14     33.90 o
   6   1   5       43.13       38.73     16.20 o
   7   1   5     1926.75     2139.10     70.32 o
   8   1   5       19.20       23.13     30.58 o
   9   1   5      261.96      169.31     63.99 o
  10   1   5      489.03      558.58     94.65 o
 -11   2   5       14.34      -37.33     49.33 o
 -10   2   5       63.29       87.50     34.73 o
  -9   2   5       96.13       84.82     24.68 o
  -8   2   5      233.70      256.39     22.52 o
  -7   2   5     1730.94     1841.55     46.06 o
  -6   2   5      964.15     1000.36     32.41 o
  -5   2   5      249.54      226.03     15.28 o
  -4   2   5    10147.92    10680.50    222.96 o
  -3   2   5     1328.88     1277.50     31.39 o
  -2   2   5     3297.89     3095.10     67.64 o
  -1   2   5      763.19      755.26     19.08 o
   0   2   5     1454.80     1523.73     32.99 o
   1   2   5     3768.01     3681.68     64.08 o
   2   2   5     5153.93     5341.48    152.40 o
   3   2   5      260.13      216.25     14.53 o
   4   2   5      610.90      582.09     26.29 o
   5   2   5     2172.11     2331.11     68.07 o
   6   2   5     3168.45     3017.26    103.60 o
   7   2   5     1331.34     1387.69     51.55 o
   8   2   5      203.83      163.34     36.49 o
   9   2   5        8.25       30.66     59.99 o
  10   2   5      121.99      161.31     66.66 o
 -10   3   5      865.91      872.76    105.32 o
  -9   3   5      353.07      377.89     27.90 o
  -8   3   5       35.66       27.06     20.40 o
  -7   3   5       66.01       80.64     15.25 o
  -6   3   5     1455.44     1457.76     42.07 o
  -5   3   5     2352.55     2271.74     56.41 o
  -4   3   5     1275.26     1229.45     33.39 o
  -3   3   5      497.66      535.61     19.03 o
  -2   3   5      310.05      293.31     10.84 o
  -1   3   5    11837.25    11973.17    246.80 o
   0   3   5      343.93      322.36     12.42 o
   1   3   5     3404.26     3406.87     59.33 o
   2   3   5      760.69      708.11     19.51 o
   3   3   5      811.31      918.01     31.71 o
   4   3   5     2283.78     2312.00     83.36 o
   5   3   5        8.08        3.55     16.86 o
   6   3   5      419.11      382.57     35.81 o
   7   3   5      384.96      398.16     43.23 o
   8   3   5      114.71      110.73     36.83 o
   9   3   5      139.35      134.13     42.51 o
  10   3   5       34.16      150.64     66.66 o
 -10   4   5      130.85      133.72    108.65 o
  -9   4   5      122.13      166.61     33.45 o
  -8   4   5      126.24      102.69     20.31 o
  -7   4   5      644.78      719.75     29.98 o
  -6   4   5     1698.60     1845.99     50.14 o
  -5   4   5     4566.49     4607.53    101.43 o
  -4   4   5     1117.74     1065.92     31.69 o
  -3   4   5      514.62      506.39     19.76 o
  -2   4   5     1112.51     1054.38     44.65 o
  -1   4   5     5337.24     5317.91    157.40 o
   0   4   5     8792.06     8969.55    166.85 o
   1   4   5     4372.20     4291.15     95.92 o
   2   4   5      592.27      637.62     17.79 o
   3   4   5     2373.64     2319.27     49.02 o
   4   4   5     1232.69     1212.10     43.57 o
   5   4   5     8862.29     9015.96    199.00 o
   6   4   5     3266.17     3192.29     81.25 o
   7   4   5      577.45      545.15     49.94 o
   8   4   5      467.78      445.15     52.84 o
   9   4   5       14.02       51.54     40.05 o
 -10   5   5       48.58       87.99     53.32 o
  -9   5   5      229.79      262.52     38.61 o
  -8   5   5      231.38      255.63     24.16 o
  -7   5   5      425.21      458.14     23.36 o
  -6   5   5      334.31      375.64     22.48 o
  -5   5   5     2502.36     2495.62     62.31 o
  -4   5   5     7244.95     7319.96    157.22 o
  -3   5   5     2206.59     2418.05     49.71 o
  -2   5   5      169.06      175.37     13.14 o
  -1   5   5     1934.98     2060.77     49.11 o
   0   5   5     2926.90     2733.76    101.40 o
   1   5   5     5331.72     5238.59    115.40 o
   2   5   5      389.00      386.46     20.06 o
   3   5   5     1247.91     1252.13     35.54 o
   4   5   5     1398.07     1295.96     31.89 o
   5   5   5      264.80      262.46     17.28 o
   6   5   5     1434.60     1338.87     55.32 o
   7   5   5      208.14      181.56     38.39 o
   8   5   5      171.88      140.46     40.97 o
   9   5   5       27.46       41.70     26.11 o
 -10   6   5       76.11       90.65     57.32 o
  -9   6   5       36.87       45.33     49.33 o
  -8   6   5      799.73      829.38     42.81 o
  -7   6   5      415.57      508.99     33.87 o
  -6   6   5     1505.43     1604.34     47.96 o
  -5   6   5     1399.77     1278.09     40.14 o
  -4   6   5     2112.29     2112.43     54.13 o
  -3   6   5     4996.65     5267.35    115.08 o
  -2   6   5       32.32       45.15     11.06 o
  -1   6   5      904.11      953.88     28.45 o
   0   6   5     6647.38     6496.49    140.06 o
   1   6   5      328.67      291.24     16.20 o
   2   6   5     2363.00     2332.51    100.65 o
   3   6   5      628.13      643.44     25.88 o
   4   6   5     2054.24     2117.31     54.64 o
   5   6   5     1260.88     1267.15     38.52 o
   6   6   5     1349.62     1381.75     83.73 o
   7   6   5      192.88      189.31     39.66 o
   8   6   5      246.19      222.49    115.98 o
   9   6   5        4.08      -14.11     32.54 o
 -10   7   5      140.86      239.96     66.66 o
  -9   7   5      605.73      722.55     79.99 o
  -8   7   5      150.77      149.31     51.99 o
  -7   7   5      165.63      169.03     25.90 o
  -6   7   5     1299.90     1385.82     44.82 o
  -5   7   5      298.04      285.61     25.40 o
  -4   7   5     5974.46     6148.67    134.41 o
  -3   7   5       70.60       53.85     12.86 o
  -2   7   5     1210.63     1222.34     41.18 o
  -1   7   5     4240.27     4377.30    110.06 o
   0   7   5       74.47       70.06     12.07 o
   1   7   5      894.18      890.96     30.14 o
   2   7   5      639.28      615.92     61.99 o
   3   7   5     2248.49     2267.90     73.46 o
   4   7   5     6488.08     6293.15    166.35 o
   5   7   5      131.84      106.85     24.33 o
   6   7   5      444.72      455.37     46.59 o
   7   7   5      101.09       95.26     38.66 o
   8   7   5      240.53      171.79    165.97 o
   9   7   5      341.94      383.94     71.99 o
  -9   8   5      159.79      197.30     63.99 o
  -8   8   5      733.20      775.87     79.99 o
  -7   8   5      676.11      654.86     49.33 o
  -6   8   5      405.89      410.22     26.55 o
  -5   8   5     1053.92     1168.40     60.01 o
  -4   8   5      351.19      356.27     20.94 o
  -3   8   5     4755.85     4942.01    109.20 o
  -2   8   5     1607.00     1637.39     42.68 o
  -1   8   5       70.53       60.25     12.69 o
   0   8   5     1579.28     1527.26     42.61 o
   1   8   5     1015.25     1014.12     40.14 o
   2   8   5     1293.42     1335.74     59.98 o
   3   8   5     1179.89     1130.84     46.54 o
   4   8   5      550.81      644.88     38.86 o
   5   8   5      403.96      447.23     34.36 o
   6   8   5      113.04       95.12     36.52 o
   7   8   5       71.50       67.28     39.66 o
   8   8   5       76.17       51.78     27.30 o
  -9   9   5      253.09      323.95     67.99 o
  -8   9   5      243.96      295.95     63.99 o
  -7   9   5      354.07      329.87     44.77 o
  -6   9   5      649.96      547.65     67.32 o
  -5   9   5      320.00      366.89     23.17 o
  -4   9   5      720.07      818.35     30.78 o
  -3   9   5     7986.30     8368.79    179.04 o
  -2   9   5     3412.95     3371.88     79.48 o
  -1   9   5     2031.84     2064.43     53.62 o
   0   9   5      586.93      546.29     28.01 o
   1   9   5      408.83      374.72     43.70 o
   2   9   5     1177.74     1290.66     83.99 o
   3   9   5     3739.59     3708.06    108.25 o
   4   9   5     1241.23     1192.52     52.31 o
   5   9   5      975.47      966.36     63.74 o
   6   9   5      233.14      261.03     45.47 o
   7   9   5      523.80      582.70     73.32 o
   8   9   5      306.07      289.29     67.99 o
  -8  10   5      198.98       75.99     62.66 o
  -7  10   5      344.23      341.28     66.66 o
  -6  10   5      448.25      427.39     48.54 o
  -5  10   5     1518.45     1471.72     74.94 o
  -4  10   5       10.78       25.36     15.96 o
  -3  10   5     1045.63      996.23     34.37 o
  -2  10   5     3334.59     3409.66     79.90 o
  -1  10   5     2424.87     2355.22     61.01 o
   0  10   5     3924.82     3944.88    110.53 o
   1  10   5      600.07      647.54     35.25 o
   2  10   5      691.94      671.49     67.99 o
   3  10   5     1574.78     1564.54     58.31 o
   4  10   5      875.03      936.89     62.40 o
   5  10   5      549.96      578.57     63.99 o
   6  10   5      843.88     1050.29    196.63 o
   7  10   5      379.76      267.70    119.31 o
  -8  11   5      215.60       38.66     67.99 o
  -7  11   5       26.66       -8.00     61.32 o
  -6  11   5      608.54      718.83     60.75 o
  -5  11   5      224.71      203.85     39.59 o
  -4  11   5      130.21       91.24     33.31 o
  -3  11   5     3626.96     3699.48     88.06 o
  -2  11   5     1413.00     1325.12     44.64 o
  -1  11   5      679.39      614.54     34.51 o
   0  11   5      175.34      202.85     24.42 o
   1  11   5       24.32       34.89     21.00 o
   2  11   5     1059.23     1080.24     61.09 o
   3  11   5      920.41      995.52     49.01 o
   4  11   5      282.73      243.32     41.19 o
   5  11   5      215.17      223.97     45.54 o
   6  11   5      144.77      113.41     64.66 o
   7  11   5      238.90      246.63     70.66 o
  -7  12   5      542.62      485.25     86.65 o
  -6  12   5      604.41      546.58     82.65 o
  -5  12   5       17.18       32.01     37.23 o
  -4  12   5      376.82      413.90     48.38 o
  -3  12   5      180.11      161.22     49.33 o
  -2  12   5     1245.62     1316.39    139.98 o
  -1  12   5     1165.40     1156.23     49.33 o
   0  12   5      346.54      349.62     33.07 o
   1  12   5     1301.70     1315.77     54.20 o
   2  12   5      623.91      603.04     48.58 o
   3  12   5      171.43      144.70     57.99 o
   4  12   5      599.42      697.49     60.13 o
   5  12   5       97.90      177.08     46.48 o
   6  12   5      619.41      706.16    121.31 o
  -6  13   5      244.27      166.64     74.65 o
  -5  13   5      421.89      324.89     53.71 o
  -4  13   5       56.42       85.44     40.61 o
  -3  13   5      157.10      132.25     45.33 o
  -2  13   5       26.96        2.67     33.94 o
  -1  13   5      112.29       95.97     37.23 o
   0  13   5       87.45       96.88     27.85 o
   1  13   5       11.14      -22.91     26.77 o
   2  13   5      781.93      444.74    183.97 o
   3  13   5      301.07      229.79     45.65 o
   4  13   5        8.52       43.87     39.99 o
   5  13   5       29.68       51.19     46.88 o
  -5  14   5      339.38      369.27     83.99 o
  -4  14   5      112.86      137.01     46.65 o
  -3  14   5       43.27       70.48     42.14 o
  -2  14   5      301.85      300.79     49.33 o
  -1  14   5      193.19      200.37     43.77 o
   0  14   5      834.74      866.35     66.41 o
   1  14   5      104.72       88.02     41.44 o
   2  14   5        5.37      -29.47     29.47 o
   3  14   5      242.91      307.51     52.16 o
   4  14   5       75.50       91.93     47.54 o
  -4  15   5      220.95      193.30     79.99 o
  -3  15   5      325.48      393.95     57.97 o
  -2  15   5      351.22      410.90     55.09 o
  -1  15   5       82.20       15.21     42.29 o
   0  15   5      166.82      161.83     46.60 o
   1  15   5      236.72      292.69     50.90 o
   2  15   5      407.60      477.26     83.99 o
   3  15   5      200.94      207.18     54.20 o
   0 -12   6      317.31      267.96     31.99 o
  -2 -11   6     1057.29     1085.23    136.64 o
   0 -11   6     1278.06     1298.46     66.66 o
  -3 -10   6       47.02       14.66     33.33 o
  -2 -10   6      354.89      373.46     32.63 o
  -1 -10   6     1435.73     1396.04     59.19 o
   0 -10   6     1858.73     1911.30     63.91 o
  -4  -9   6      859.62      862.53     66.66 o
  -3  -9   6      775.79      794.86     45.65 o
  -2  -9   6     2496.76     2404.54    125.31 o
  -1  -9   6      299.75      261.12     18.27 o
   0  -9   6      724.98      771.11     25.38 o
   1  -9   6      491.52      457.30     28.29 o
  -4  -8   6     1757.33     1723.72     95.98 o
  -3  -8   6      929.90      995.66     59.32 o
  -2  -8   6     1930.13     1875.80    132.65 o
  -1  -8   6     1248.05     1219.17     51.07 o
   0  -8   6     1623.72     1628.04     40.59 o
   1  -8   6     1649.62     1628.02     40.99 o
  -4  -7   6      727.70      779.87     57.32 o
  -3  -7   6      214.01      205.17     24.51 o
  -2  -7   6      377.44      367.94     44.66 o
  -1  -7   6     1453.42     1357.49     46.59 o
   0  -7   6       23.25       27.28      9.94 o
   1  -7   6     2907.85     2921.36     62.02 o
   2  -7   6     1732.80     1655.73     95.98 o
  -4  -6   6      907.76      886.52     62.66 o
  -3  -6   6      941.87      922.59     42.39 o
  -2  -6   6     3379.74     3492.61    160.64 o
  -1  -6   6     1786.27     1827.35     50.47 o
   0  -6   6      380.77      354.51     13.80 o
   1  -6   6     3977.38     3965.49     86.84 o
   2  -6   6     5375.89     5100.51    230.63 o
   3  -6   6      155.05      169.31     33.33 o
  -4  -5   6      336.60      338.17     30.66 o
  -3  -5   6     9121.58     9233.18    275.29 o
  -2  -5   6    11248.74    11139.92    273.19 o
  -1  -5   6      580.52      655.06     20.73 o
   0  -5   6      930.81     1032.19     30.19 o
   1  -5   6      367.51      434.28     15.84 o
   2  -5   6    12187.22    11659.29    359.55 o
   3  -5   6     6053.00     6040.79    187.33 o
   5  -5   6      335.24      330.61     55.99 o
   6  -5   6      357.95      219.96     54.66 o
   7  -5   6      477.29      398.60     67.99 o
  -5  -4   6      858.96      930.52     62.66 o
  -4  -4   6       63.64       64.20     11.91 o
  -3  -4   6     3180.96     3442.53    107.80 o
  -2  -4   6      609.44      583.11     26.14 o
  -1  -4   6     3212.85     3568.45     74.85 o
   0  -4   6    12672.21    13656.35    285.74 o
   1  -4   6       69.62      110.73     17.70 o
   2  -4   6     3938.07     3963.92     84.18 o
   3  -4   6      602.44      610.07     25.57 o
   4  -4   6      159.82      172.55     15.45 o
   5  -4   6     1088.43     1132.24     48.82 o
   6  -4   6        8.23      -31.99     38.66 o
   7  -4   6      371.99      322.61     63.99 o
   8  -4   6      367.41      331.95     69.32 o
   9  -4   6       49.81       55.99     63.99 o
  -5  -3   6      697.89      738.55     54.66 o
  -4  -3   6     3467.93     3219.74    101.73 o
  -3  -3   6     7946.14     8279.44    247.91 o
  -2  -3   6     2549.15     2447.86    125.98 o
  -1  -3   6     7307.25     7047.31    165.77 o
   0  -3   6      134.34      162.32     12.12 o
   1  -3   6     2954.37     2714.26     82.93 o
   2  -3   6     4375.07     4435.61     96.27 o
   3  -3   6     7510.01     7541.38    194.17 o
   4  -3   6     4306.74     4464.38    145.22 o
   5  -3   6     1297.11     1346.85     56.20 o
   6  -3   6     1935.03     1843.50     76.20 o
   7  -3   6      637.83      578.57     75.99 o
   8  -3   6      234.88      306.62     71.99 o
   9  -3   6      501.75      562.58     90.65 o
  -5  -2   6     2565.60     2548.92    117.31 o
  -4  -2   6      921.80      826.53     45.33 o
  -3  -2   6     8532.45     9250.50    270.98 o
  -2  -2   6      572.41      520.75     21.17 o
  -1  -2   6     3650.75     3426.28     76.50 o
   0  -2   6      260.42      399.39     12.58 o
   1  -2   6     1241.30     1064.75     29.08 o
   2  -2   6     1551.79     1515.94     40.99 o
   3  -2   6     4317.37     4527.30    173.77 o
   4  -2   6     1124.39     1027.40     53.32 o
   5  -2   6     1690.33     1826.62     61.53 o
   6  -2   6      414.53      356.40     50.66 o
   7  -2   6      875.23      917.67     66.66 o
   8  -2   6       71.99      155.97     58.66 o
   9  -2   6     1107.89      806.54    101.32 o
 -11  -1   6        6.85       20.00     55.99 o
  -9  -1   6     1111.44     1178.48     77.32 o
  -8  -1   6       67.66       53.32     30.66 o
  -7  -1   6       16.52       34.66     24.00 o
  -6  -1   6     1068.71     1141.15     74.65 o
  -5  -1   6      135.95      121.31     24.00 o
  -4  -1   6     5030.25     4747.47    118.65 o
  -3  -1   6      950.31      921.24     20.88 o
  -2  -1   6     1571.86     1708.06     40.86 o
  -1  -1   6     3161.91     2980.77     59.48 o
   0  -1   6     1795.18     1900.62     35.81 o
   1  -1   6     1378.49     1356.19     34.57 o
   2  -1   6     1028.13     1150.09     42.99 o
   3  -1   6       68.73      113.12     21.95 o
   4  -1   6     2149.10     2043.17     61.81 o
   5  -1   6     1206.83     1173.32     66.66 o
   6  -1   6      523.84      571.94     40.93 o
   7  -1   6      165.91      180.05     30.82 o
   8  -1   6      655.79      542.58     85.32 o
   9  -1   6      353.01      341.28     77.32 o
  10  -1   6     1017.11      955.85    115.98 o
 -11   0   6       57.87      130.65     59.99 o
 -10   0   6      271.29      263.96     62.66 o
  -9   0   6       55.57       19.73     65.99 o
  -8   0   6      395.21      401.52     35.19 o
  -7   0   6      915.40      906.52     59.99 o
  -6   0   6     4730.37     4946.45    112.29 o
  -5   0   6     6683.74     6654.11    165.99 o
  -4   0   6     4053.25     3964.89     87.08 o
  -3   0   6      430.17      426.88     19.63 o
  -2   0   6      182.06      185.95      8.08 o
  -1   0   6     1150.96      982.64     22.93 o
   0   0   6    49162.57    54148.78    812.24 o
   1   0   6     8524.04     8393.14    154.63 o
   2   0   6     3038.53     3225.37     72.56 o
   3   0   6      972.92      883.37     32.04 o
   4   0   6      160.63      151.94     15.91 o
   5   0   6     8747.45     9112.38    235.23 o
   6   0   6      381.64      417.38     27.09 o
   7   0   6      612.75      658.25     48.57 o
   8   0   6      265.06      295.68     39.36 o
   9   0   6       28.89      -13.33     54.66 o
  10   0   6      949.85      919.85    117.31 o
 -11   1   6        8.52       42.66     53.32 o
 -10   1   6       48.09       30.66     49.33 o
  -9   1   6     1086.47     1049.38     41.26 o
  -8   1   6       69.21       69.62     18.17 o
  -7   1   6       22.46       26.08     14.56 o
  -6   1   6     1071.39     1113.06     34.73 o
  -5   1   6      139.88      149.07     12.79 o
  -4   1   6     4969.63     4793.40     91.77 o
  -3   1   6      930.00      952.34     25.59 o
  -2   1   6     1588.41     1696.03     46.70 o
  -1   1   6     3150.08     3063.69     53.64 o
   0   1   6     1756.85     1885.61     35.98 o
   1   1   6     1369.60     1349.24     28.00 o
   2   1   6      993.56     1152.86     31.28 o
   3   1   6       77.18      122.42     12.94 o
   4   1   6     2133.37     2105.18     62.06 o
   5   1   6     1224.94     1247.28     47.88 o
   6   1   6      534.38      529.08     30.48 o
   7   1   6      153.50      108.14     68.66 o
   8   1   6      663.71      764.48     56.03 o
   9   1   6      354.36      325.28     78.65 o
  10   1   6     1000.41      886.52    111.98 o
 -11   2   6      138.83      119.98     57.32 o
 -10   2   6       98.76       76.17     34.40 o
  -9   2   6      125.02       93.42     29.83 o
  -8   2   6      730.01      747.14     32.73 o
  -7   2   6      710.20      739.02     36.56 o
  -6   2   6     1564.88     1618.08     44.35 o
  -5   2   6     2583.48     2582.86     60.90 o
  -4   2   6      969.32      936.18     33.77 o
  -3   2   6     8572.35     9592.77    228.13 o
  -2   2   6      565.97      563.42     28.79 o
  -1   2   6     3714.04     3479.86     56.26 o
   0   2   6      278.91      414.56     14.60 o
   1   2   6     1196.96     1142.99     28.41 o
   2   2   6     1637.10     1608.63     34.33 o
   3   2   6     4339.35     4354.00    125.70 o
   4   2   6     1135.01     1026.30     37.40 o
   5   2   6     1678.91     1846.81     74.05 o
   6   2   6      423.17      438.67     27.54 o
   7   2   6      886.77      883.27     58.93 o
   8   2   6       71.73      126.65     63.99 o
   9   2   6     1117.90     1146.48    122.65 o
 -10   3   6      165.19      153.24     51.33 o
  -9   3   6     2038.40     2071.99     92.77 o
  -8   3   6      832.05      874.77     40.99 o
  -7   3   6      817.76      920.60     41.52 o
  -6   3   6     2516.71     2591.44     63.71 o
  -5   3   6      689.34      620.92     23.95 o
  -4   3   6     3374.55     3202.37     72.47 o
  -3   3   6     7894.69     8380.81    174.80 o
  -2   3   6     2542.64     2379.59     47.64 o
  -1   3   6     7218.35     7088.87    132.35 o
   0   3   6      146.08      162.69      8.66 o
   1   3   6     2924.85     2822.12     50.96 o
   2   3   6     4341.50     4442.09     85.67 o
   3   3   6     7502.80     7533.06    189.80 o
   4   3   6     4174.16     4102.63    113.39 o
   5   3   6     1285.57     1232.24     45.59 o
   6   3   6     1931.27     1928.11     62.68 o
   7   3   6      661.89      551.07     48.67 o
   8   3   6      229.47      231.96     67.99 o
   9   3   6      501.17      536.39     92.65 o
 -10   4   6      127.79      158.84     38.61 o
  -9   4   6       84.50       90.32     31.34 o
  -8   4   6       84.36       57.88     19.48 o
  -7   4   6      306.27      326.90     22.52 o
  -6   4   6      494.43      497.30     24.41 o
  -5   4   6      826.38      791.75     28.84 o
  -4   4   6       58.19       78.01     12.41 o
  -3   4   6     3168.70     3434.03     77.32 o
  -2   4   6      626.15      568.76     17.58 o
  -1   4   6     3268.82     3513.51     69.31 o
   0   4   6    12769.17    14013.34    285.63 o
   1   4   6       61.70       82.65     10.00 o
   2   4   6     3962.34     3755.76     75.47 o
   3   4   6      581.46      585.76     19.58 o
   4   4   6      176.57      187.75     15.38 o
   5   4   6     1047.72     1008.94     35.46 o
   6   4   6        8.85        1.08     21.36 o
   7   4   6      358.74      385.74     45.13 o
   8   4   6      376.57      335.06     47.63 o
   9   4   6       50.17       73.05     45.47 o
 -10   5   6      118.34      142.64     55.99 o
  -9   5   6      413.25      430.82     53.32 o
  -8   5   6     1784.29     1882.57     65.30 o
  -7   5   6      803.45      781.73     50.80 o
  -6   5   6       41.22       34.46     15.59 o
  -5   5   6      199.26      213.17     17.86 o
  -4   5   6      333.97      314.30     18.83 o
  -3   5   6     9184.35     9227.19    170.14 o
  -2   5   6    11223.23    11207.73    232.81 o
  -1   5   6      586.80      636.72     22.86 o
   0   5   6      923.28     1047.12     30.09 o
   1   5   6      383.80      443.09     19.41 o
   2   5   6    12289.33    12187.97    246.11 o
   3   5   6     6160.02     6128.14    117.11 o
   4   5   6     2535.73     2410.15     56.38 o
   5   5   6      331.89      340.76     20.59 o
   6   5   6      351.79      373.41     32.97 o
   7   5   6      492.98      433.43    107.98 o
   8   5   6      844.27      915.33     70.79 o
   9   5   6       43.81       39.84     44.10 o
 -10   6   6       11.35       30.66     54.66 o
  -9   6   6      267.05      295.95     61.32 o
  -8   6   6        9.48       31.31     31.06 o
  -7   6   6     1584.61     1785.87     52.96 o
  -6   6   6     4982.46     5350.30    120.90 o
  -5   6   6     1794.20     1901.80     80.24 o
  -4   6   6      866.48      876.21     25.58 o
  -3   6   6      885.58      844.26     36.94 o
  -2   6   6     3436.42     3527.03    106.79 o
  -1   6   6     1786.71     1811.42     45.92 o
   0   6   6      355.63      330.18     22.51 o
   1   6   6     3937.79     3991.57     89.94 o
   2   6   6     5292.32     5104.90    164.96 o
   3   6   6      164.64      152.93     17.81 o
   4   6   6      854.91      834.40     31.94 o
   5   6   6      183.82      187.15     20.01 o
   6   6   6      343.07      371.44     43.56 o
   7   6   6      985.97      986.65     67.58 o
   8   6   6      183.66      203.31     47.63 o
   9   6   6       81.04      103.04     50.66 o
 -10   7   6      196.21      259.96     65.32 o
  -9   7   6      236.53      263.96     61.32 o
  -8   7   6      326.04      357.28     59.99 o
  -7   7   6      162.76      161.60     22.57 o
  -6   7   6       27.58       49.76     18.57 o
  -5   7   6      136.96      132.15     18.82 o
  -4   7   6      775.34      730.41     29.49 o
  -3   7   6      226.38      230.80     17.14 o
  -2   7   6      361.38      369.87     19.55 o
  -1   7   6     1390.75     1414.80     38.64 o
   0   7   6       20.78       48.99     12.07 o
   1   7   6     2925.11     2975.64     70.58 o
   2   7   6     1761.76     1873.97     72.07 o
   3   7   6       38.69       59.09     19.13 o
   4   7   6      379.63      354.63     40.22 o
   5   7   6       43.61       55.01     23.39 o
   6   7   6      586.05      611.01     54.13 o
   7   7   6      190.32      131.71     40.90 o
   8   7   6       42.74       76.70     42.56 o
  -9   8   6      330.40      271.96     66.66 o
  -8   8   6      130.92       28.00     47.99 o
  -7   8   6      644.71      686.39     49.85 o
  -6   8   6     3729.92     3879.13     94.26 o
  -5   8   6     1132.44     1212.74     40.73 o
  -4   8   6     1725.08     1670.98     60.42 o
  -3   8   6      928.72      959.72     33.22 o
  -2   8   6     1961.28     2006.29     96.40 o
  -1   8   6     1239.45     1162.22     36.07 o
   0   8   6     1607.66     1633.05     45.09 o
   1   8   6     1628.89     1590.14     45.07 o
   2   8   6     2161.88     2091.07    102.65 o
   3   8   6     1148.55     1154.46     47.00 o
   4   8   6      375.81      394.79     32.28 o
   5   8   6      705.27      748.51     55.41 o
   6   8   6     1525.98     1487.40     87.32 o
   7   8   6      982.09     1116.71    121.31 o
   8   8   6      262.51      267.88     52.16 o
  -9   9   6      133.45      185.30     66.66 o
  -8   9   6      476.42      458.59     73.32 o
  -7   9   6      406.84      406.60     62.66 o
  -6   9   6       65.49       56.69     23.53 o
  -5   9   6       74.00       90.00     18.14 o
  -4   9   6      886.95      914.39     56.38 o
  -3   9   6      725.56      803.77     31.13 o
  -2   9   6     2516.12     2564.61     89.56 o
  -1   9   6      319.51      295.31     19.98 o
   0   9   6      737.17      774.45     30.44 o
   1   9   6      531.09      469.25     37.70 o
   2   9   6      718.93      600.89     58.84 o
   3   9   6      916.02      966.13     48.16 o
   4   9   6      813.80      809.34     44.65 o
   5   9   6      378.35      384.20     86.65 o
   6   9   6       58.44        5.89     43.99 o
   7   9   6       29.76      136.20     43.23 o
   8   9   6      461.84      595.90     83.99 o
  -8  10   6      142.66      149.31     66.66 o
  -7  10   6       17.19       12.00     51.99 o
  -6  10   6      261.21      281.66     66.66 o
  -5  10   6     4935.45     5210.80    186.56 o
  -4  10   6      711.97      753.02     44.64 o
  -3  10   6       45.22       47.20     15.50 o
  -2  10   6      355.67      368.56     25.78 o
  -1  10   6     1424.63     1391.88     42.67 o
   0  10   6     1853.85     1909.18     94.54 o
   1  10   6     1656.13     1561.81     56.29 o
   2  10   6      136.03       72.14     24.23 o
   3  10   6      349.80      331.50     31.51 o
   4  10   6      127.05      104.57     51.99 o
   5  10   6     1117.54     1174.36     72.65 o
   6  10   6      540.89      639.89     71.32 o
   7  10   6       58.98      102.44     45.35 o
  -8  11   6      393.01      386.60     77.32 o
  -7  11   6      185.35      121.31     66.66 o
  -6  11   6      262.08      238.63     66.66 o
  -5  11   6      366.41      324.03     43.83 o
  -4  11   6     1485.68     1601.26    117.56 o
  -3  11   6     1466.90     1513.91     57.34 o
  -2  11   6     1089.47     1084.04     38.73 o
  -1  11   6     2766.04     2788.32     70.88 o
   0  11   6     1301.83     1299.90     59.36 o
   1  11   6     2286.04     2192.59     72.29 o
   2  11   6     1145.92     1121.42    156.10 o
   3  11   6      902.74      950.95     62.55 o
   4  11   6     1718.54     1752.81     87.68 o
   5  11   6      417.11      536.64     63.99 o
   6  11   6       33.47       35.79     43.64 o
   7  11   6       16.42       42.15     48.58 o
  -7  12   6       52.25      -29.33     59.99 o
  -6  12   6       64.70       70.66     61.32 o
  -5  12   6      757.23      673.06     57.48 o
  -4  12   6       70.49       46.41     36.80 o
  -3  12   6      481.40      494.14     33.63 o
  -2  12   6       53.60       42.86     29.18 o
  -1  12   6      431.18      426.74     32.96 o
   0  12   6      321.30      281.51     47.50 o
   1  12   6       47.17       57.40     24.65 o
   2  12   6      130.99      118.23     34.32 o
   3  12   6      354.60      339.01     45.71 o
   4  12   6      123.83       93.47     40.50 o
   5  12   6      243.89      252.22     49.30 o
   6  12   6       76.71      108.80     48.58 o
  -6  13   6      240.03      162.64     69.32 o
  -5  13   6       58.06      -14.66     59.99 o
  -4  13   6      489.89      468.30     70.66 o
  -3  13   6       73.55       63.27     37.96 o
  -2  13   6      595.37      715.61     58.87 o
  -1  13   6      965.65     1037.51     67.28 o
   0  13   6       14.28      -21.74     23.43 o
   1  13   6      358.81      411.27     37.45 o
   2  13   6      850.80      843.42    155.31 o
   3  13   6      522.09      611.42     60.24 o
   4  13   6      430.82      407.73     53.90 o
   5  13   6      125.52      186.91     50.27 o
  -5  14   6      500.09      391.94     87.99 o
  -4  14   6       58.82       -9.33     65.32 o
  -3  14   6      125.56       99.31     43.64 o
  -2  14   6      135.18       77.72     43.64 o
  -1  14   6      126.19      178.68     63.99 o
   0  14   6      560.95      678.10     61.19 o
   1  14   6      320.00      354.20     51.82 o
   2  14   6      141.94      117.01     42.70 o
   3  14   6      120.39       92.84     47.10 o
   4  14   6       98.91       91.55     48.91 o
  -3  15   6       15.08       15.69     44.71 o
  -2  15   6     1144.86     1262.94    131.31 o
  -1  15   6       65.24       45.97     62.66 o
   0  15   6       14.53        7.33     42.42 o
   1  15   6       30.90       26.66     45.25 o
   2  15   6      122.30       73.32     63.99 o
  -1 -13   7      290.21      266.62     35.99 o
   0 -11   7      359.76      325.28     33.33 o
  -3 -10   7     1691.36     1407.77    105.32 o
  -2 -10   7      208.90      239.36     28.10 o
  -1 -10   7     1266.14     1271.79     71.99 o
   0 -10   7      521.04      552.02     29.59 o
  -4  -9   7      167.55      131.98     37.33 o
  -3  -9   7     2357.98     2157.92    175.97 o
  -2  -9   7     1373.72     1410.64     61.87 o
  -1  -9   7      395.08      437.40     43.08 o
   0  -9   7     1047.30     1105.72     31.59 o
   1  -9   7      728.16      762.14     30.63 o
  -5  -8   7      406.34      465.26     47.99 o
  -4  -8   7      215.84      246.63     41.33 o
  -3  -8   7      608.71      645.47     40.50 o
  -2  -8   7      658.79      641.21     39.06 o
  -1  -8   7      938.26      926.10     37.52 o
   0  -8   7        9.32        9.92      8.82 o
   1  -8   7      952.29      929.83     24.13 o
  -4  -7   7     4995.83     5417.43    218.63 o
  -3  -7   7     2558.14     2600.11    149.98 o
  -2  -7   7      509.35      459.21     32.27 o
  -1  -7   7     1538.71     1521.97     39.76 o
   0  -7   7     1997.70     2076.17     47.55 o
   1  -7   7     2889.30     2890.42     61.00 o
  -4  -6   7      698.41      771.88     59.99 o
  -3  -6   7      656.26      672.84     55.32 o
  -2  -6   7      423.77      379.44     29.15 o
  -1  -6   7     2396.85     2465.97     51.38 o
   0  -6   7     6332.35     6356.71    116.03 o
   1  -6   7     1033.42     1050.03     34.64 o
   2  -6   7     1620.57     1724.82     70.66 o
  -4  -5   7      253.27      253.29     35.99 o
  -3  -5   7      951.88     1017.40     66.66 o
  -2  -5   7     1244.71     1352.56     73.99 o
  -1  -5   7     2189.56     2206.48     57.31 o
   0  -5   7     5898.13     5825.93    124.36 o
   1  -5   7      145.23      152.18     10.46 o
   2  -5   7     2131.30     2247.97     57.81 o
   3  -5   7     2747.24     2728.54    131.31 o
   4  -5   7      384.55      415.81     44.66 o
   5  -5   7     2812.31     2836.88    154.64 o
   6  -5   7      225.99      271.96     59.99 o
   7  -5   7      520.32      577.24     78.65 o
   8  -5   7      179.36      111.98     61.32 o
  -5  -4   7    11387.30    11599.46    514.58 o
  -4  -4   7     2907.48     3014.75     80.79 o
  -3  -4   7      224.63      192.60     18.66 o
  -2  -4   7     1092.25     1182.23     41.22 o
  -1  -4   7      423.65      472.92     44.07 o
   0  -4   7     8519.97     8241.01    171.92 o
   1  -4   7     6352.89     6642.08    137.80 o
   2  -4   7     5826.48     6308.19    133.73 o
   3  -4   7      854.58      897.07     33.03 o
   4  -4   7     1060.00     1036.08     85.99 o
   5  -4   7     1547.79     1567.75    103.98 o
   6  -4   7      784.18      702.55     82.65 o
   7  -4   7      171.60       61.32     50.66 o
   8  -4   7      428.49      213.30     67.99 o
   9  -4   7       29.06       94.65     67.99 o
  -4  -3   7     4027.93     4059.34    171.97 o
  -3  -3   7     1936.35     2062.68     59.78 o
  -2  -3   7     7945.25     9057.65    280.17 o
  -1  -3   7      130.23      178.70     11.31 o
   0  -3   7      517.18      449.39     15.74 o
   1  -3   7     9894.53    10171.73    284.40 o
   2  -3   7     1266.05     1224.33     36.17 o
   3  -3   7      699.94      750.72     29.18 o
   4  -3   7      522.00      526.97     76.13 o
   5  -3   7      348.71      330.09     29.06 o
   6  -3   7     2009.01     2232.37    155.31 o
   7  -3   7      359.51      298.62     66.66 o
   8  -3   7       90.05       43.99     58.66 o
   9  -3   7      114.56      157.31     69.32 o
 -11  -2   7      612.78      462.59     79.99 o
  -8  -2   7      424.12      474.59     45.33 o
  -5  -2   7     1093.00     1150.48     59.99 o
  -4  -2   7     1073.36     1051.78     27.99 o
  -3  -2   7     2814.44     2770.84     73.32 o
  -2  -2   7    19704.66    20393.95    432.35 o
  -1  -2   7     2306.00     2183.12     45.71 o
   0  -2   7      232.92      231.60     11.42 o
   1  -2   7     1920.08     1851.73     47.24 o
   2  -2   7     9387.47     9879.38    204.46 o
   3  -2   7     1312.75     1382.62     64.14 o
   4  -2   7     7298.43     7731.21    192.12 o
   5  -2   7      561.51      509.37     28.81 o
   6  -2   7       80.98       92.49     24.01 o
   7  -2   7     1666.14     1709.92     77.47 o
   8  -2   7     1331.56     1074.49    109.32 o
   9  -2   7       34.02       38.66     59.99 o
 -11  -1   7        2.89        4.00     59.99 o
 -10  -1   7      198.14      269.29     63.99 o
  -9  -1   7      905.15      810.54     86.65 o
  -8  -1   7     1480.47     1599.74     87.99 o
  -7  -1   7     1991.93     2011.68     98.65 o
  -6  -1   7      480.30      445.95     33.15 o
  -5  -1   7      934.38      901.35     27.95 o
  -4  -1   7      692.72      668.10     20.76 o
  -3  -1   7     3082.25     3029.55     69.06 o
  -2  -1   7     5604.29     5370.38    117.23 o
  -1  -1   7      107.05       75.97      6.67 o
   0  -1   7       98.17      108.44      8.39 o
   1  -1   7     5924.32     5930.25    114.03 o
   2  -1   7     5213.77     5153.94    124.08 o
   3  -1   7    15127.64    15226.36    371.47 o
   4  -1   7      819.34      994.17     37.17 o
   5  -1   7       34.39       35.99     15.68 o
   6  -1   7     1125.45     1061.94    102.65 o
   7  -1   7      669.43      663.00     50.66 o
   8  -1   7      790.30      659.89     89.32 o
   9  -1   7      182.14      121.31     69.32 o
 -11   0   7       66.31      155.97     65.32 o
 -10   0   7       82.70       85.32     53.32 o
  -9   0   7      303.94      280.60     35.87 o
  -8   0   7      249.38      299.12     28.05 o
  -7   0   7        6.12       39.45     18.56 o
  -6   0   7     1501.69     1491.04     64.25 o
  -5   0   7     1486.95     1445.31     39.17 o
  -4   0   7      229.89      229.41     12.15 o
  -3   0   7     5147.63     4855.92    103.19 o
  -2   0   7     1177.97     1053.88     25.80 o
  -1   0   7       48.79       42.00      5.99 o
   0   0   7       43.78       52.80      6.39 o
   1   0   7     1976.90     2165.95     45.01 o
   2   0   7    12316.67    12637.98    264.62 o
   3   0   7     3978.53     3764.45    100.45 o
   4   0   7       69.30       57.78     14.44 o
   5   0   7     1265.28     1318.48     47.04 o
   6   0   7       93.77       89.85     19.76 o
   7   0   7     2611.82     2526.12    101.92 o
   8   0   7      815.45      821.72     58.62 o
   9   0   7       54.60        5.33     62.66 o
 -11   1   7        2.78      -25.33     51.99 o
 -10   1   7      205.92      237.29     61.32 o
  -9   1   7      933.77      951.61     55.02 o
  -8   1   7     1498.73     1558.71     48.10 o
  -7   1   7     2004.25     2059.38     70.23 o
  -6   1   7      490.15      480.02     21.87 o
  -5   1   7      901.35      870.57     34.12 o
  -4   1   7      717.81      674.56     34.25 o
  -3   1   7     3156.96     3018.32     78.73 o
  -2   1   7     5705.53     5530.86    117.76 o
  -1   1   7      117.59       97.02      7.38 o
   0   1   7      104.95      122.01      8.60 o
   1   1   7     5889.60     6264.75    133.09 o
   2   1   7     5184.19     4770.70     94.23 o
   3   1   7    15030.07    15201.40    371.98 o
   4   1   7      776.57      917.04     36.13 o
   5   1   7       31.98       60.49     16.20 o
   6   1   7     1116.28     1198.60     83.24 o
   7   1   7      657.23      644.66     50.90 o
   8   1   7      785.34      808.90     98.65 o
   9   1   7      169.50       57.32     66.66 o
 -11   2   7      585.56      554.58     75.99 o
 -10   2   7       33.39      126.65     57.32 o
  -9   2   7      471.18      439.66     38.58 o
  -8   2   7      430.19      443.34     26.35 o
  -7   2   7      528.42      591.30     27.03 o
  -6   2   7     5138.50     5067.99    112.58 o
  -5   2   7     1076.98     1164.02     32.77 o
  -4   2   7     1065.35     1090.93     28.92 o
  -3   2   7     2733.32     2704.98     72.64 o
  -2   2   7    19636.08    21455.91    419.31 o
  -1   2   7     2259.71     2221.02     38.08 o
   0   2   7      222.02      204.18     12.82 o
   1   2   7     1894.19     2048.94     42.33 o
   2   2   7     9273.20     9528.14    179.86 o
   3   2   7     1375.75     1394.57     45.30 o
   4   2   7     7308.16     7376.35    192.35 o
   5   2   7      561.44      508.07     28.61 o
   6   2   7       78.80       80.77     18.99 o
   7   2   7     1643.07     1711.74     80.98 o
   8   2   7     1326.41     1253.13    121.31 o
   9   2   7       44.99       47.99     70.66 o
 -10   3   7        9.79       21.33     51.99 o
  -9   3   7      492.84      560.24     57.58 o
  -8   3   7      481.65      504.47     27.79 o
  -7   3   7      136.97      110.10     16.75 o
  -6   3   7      515.71      508.70     23.30 o
  -5   3   7      585.39      517.56     22.42 o
  -4   3   7     4050.64     4218.34     91.68 o
  -3   3   7     2029.91     2174.84     60.49 o
  -2   3   7     8052.51     9517.65    156.94 o
  -1   3   7      117.87      175.49      9.77 o
   0   3   7      527.41      455.59     15.40 o
   1   3   7     9922.05    10715.38    193.07 o
   2   3   7     1346.28     1358.09     34.70 o
   3   3   7      692.30      711.18     23.69 o
   4   3   7      532.75      528.26     32.13 o
   5   3   7      341.38      381.58     28.35 o
   6   3   7     2029.26     2092.54     68.41 o
   7   3   7      361.38      409.83     44.63 o
   8   3   7       84.45       63.99     63.99 o
   9   3   7      105.64      135.24     45.80 o
 -10   4   7      461.70      531.49     49.43 o
  -9   4   7      147.89      153.82     29.46 o
  -8   4   7      630.52      666.28     56.81 o
  -7   4   7      399.18      423.92     24.71 o
  -6   4   7     1283.67     1194.98     38.06 o
  -5   4   7    11396.38    11852.04    246.92 o
  -4   4   7     2933.37     3025.66     70.40 o
  -3   4   7      192.72      179.98     10.56 o
  -2   4   7     1096.30     1111.54     27.49 o
  -1   4   7      364.52      392.21     15.26 o
   0   4   7     8454.26     8433.44    175.85 o
   1   4   7     6404.96     6652.75    128.10 o
   2   4   7     5659.95     6048.88    107.07 o
   3   4   7      870.62      963.67     44.78 o
   4   4   7     1069.91     1075.04     28.82 o
   5   4   7     1586.69     1514.82     52.14 o
   6   4   7      777.69      900.96     46.62 o
   7   4   7      164.51      178.73     86.65 o
   8   4   7      427.38      396.65     50.77 o
   9   4   7       33.94       39.65     53.32 o
 -10   5   7        4.20       25.33     51.99 o
  -9   5   7      296.38      239.14     44.66 o
  -8   5   7      649.83      680.38     39.14 o
  -7   5   7     1322.82     1379.98     44.41 o
  -6   5   7     1077.38     1108.54     37.60 o
  -5   5   7     1853.32     1865.76     49.97 o
  -4   5   7      256.13      283.47     17.98 o
  -3   5   7      921.88      948.24     26.10 o
  -2   5   7     1230.77     1339.65     37.06 o
  -1   5   7     2217.33     2162.45     52.69 o
   0   5   7     5995.91     6086.87    154.13 o
   1   5   7      151.02      153.14     14.11 o
   2   5   7     2048.83     2204.87     49.19 o
   3   5   7     2667.92     2657.76     56.99 o
   4   5   7      386.40      422.03     17.84 o
   5   5   7     2803.82     2738.01     68.70 o
   6   5   7      237.01      258.06     31.69 o
   7   5   7      506.40      492.64     51.21 o
   8   5   7      182.22      186.64     46.43 o
   9   5   7       65.02      140.13     81.32 o
 -10   6   7      632.92      623.90     77.32 o
  -9   6   7       88.71       81.99     35.82 o
  -8   6   7       75.83       64.32     32.01 o
  -7   6   7      177.34      146.03     26.42 o
  -6   6   7     1024.51     1181.77     40.53 o
  -5   6   7     4207.35     4202.01     97.54 o
  -4   6   7      690.12      734.01     25.28 o
  -3   6   7      672.71      670.78     26.54 o
  -2   6   7      415.03      400.20     19.70 o
  -1   6   7     2390.32     2446.81     59.08 o
   0   6   7     6303.35     6325.60    137.55 o
   1   6   7     1063.67     1067.57     33.61 o
   2   6   7     1657.29     1744.00     47.94 o
   3   6   7      606.54      557.34     32.63 o
   4   6   7     3560.62     3717.58    106.82 o
   5   6   7     2385.43     2260.45     75.54 o
   6   6   7       60.88      103.13     35.26 o
   7   6   7       27.90       24.68     34.90 o
   8   6   7      251.24      267.78     48.96 o
  -9   7   7      484.12      582.57     71.99 o
  -8   7   7     1793.36     1977.20     87.10 o
  -7   7   7       12.20       36.57     24.61 o
  -6   7   7     1283.18     1320.19     44.75 o
  -5   7   7      353.50      350.80     22.82 o
  -4   7   7     5050.94     5145.79    117.24 o
  -3   7   7     2592.21     2591.60     88.13 o
  -2   7   7      509.50      497.91     24.63 o
  -1   7   7     1531.22     1560.46     64.28 o
   0   7   7     2036.29     2053.40     52.90 o
   1   7   7     2881.75     2778.81     69.24 o
   2   7   7     2759.06     2646.88     78.13 o
   3   7   7      498.32      480.27     44.54 o
   4   7   7      923.08      947.68     44.53 o
   5   7   7     1551.88     1526.79     60.85 o
   6   7   7      896.76      890.00    116.65 o
   7   7   7      343.49      350.22     69.99 o
   8   7   7       80.79      161.94     48.67 o
  -9   8   7      207.02      123.98     61.32 o
  -8   8   7      103.67       67.99     54.66 o
  -7   8   7       23.73       31.86     35.33 o
  -6   8   7      559.61      512.35     29.09 o
  -5   8   7      390.74      393.49     25.60 o
  -4   8   7      226.63      254.83     20.46 o
  -3   8   7      623.88      597.09     28.67 o
  -2   8   7      646.18      631.94     27.02 o
  -1   8   7      946.98      961.90     32.67 o
   0   8   7        8.90       19.23     13.61 o
   1   8   7      982.49      927.95     33.01 o
   2   8   7     1347.86     1404.80     51.71 o
   3   8   7     1921.02     1937.02     81.86 o
   4   8   7     2436.23     2430.97     79.34 o
   5   8   7       35.57       44.11     32.02 o
   6   8   7      803.06      757.47     60.49 o
   7   8   7       93.61      136.80     42.92 o
   8   8   7      143.11      183.07     47.72 o
  -9   9   7       41.57      -57.32     57.32 o
  -8   9   7      250.10      222.63     65.32 o
  -7   9   7     1724.62     1885.03    122.65 o
  -6   9   7      437.59      338.16     46.66 o
  -5   9   7     1115.31     1108.73     41.56 o
  -4   9   7      164.88      157.72     19.17 o
  -3   9   7     2330.38     2332.23     59.84 o
  -2   9   7     1351.88     1328.36     40.96 o
  -1   9   7      373.56      399.22     27.50 o
   0   9   7     1015.22     1108.80     37.73 o
   1   9   7      724.22      735.21     36.73 o
   2   9   7      636.77      669.43     36.76 o
   3   9   7     3312.98     3244.10    121.50 o
   4   9   7     2177.42     2107.64     92.15 o
   5   9   7      254.23      312.46     55.32 o
   6   9   7      592.99      536.78     55.80 o
   7   9   7      335.48      280.39     49.97 o
  -8  10   7      239.27      221.30     70.66 o
  -7  10   7      258.01      363.94     70.66 o
  -6  10   7     1630.45     1843.70    117.31 o
  -5  10   7      748.91      798.33     82.28 o
  -4  10   7     1013.55     1088.09     39.45 o
  -3  10   7     1700.65     1834.23     51.10 o
  -2  10   7      223.95      200.49     20.04 o
  -1  10   7     1268.62     1244.28     41.52 o
   0  10   7      484.62      493.49     26.71 o
   1  10   7      864.78      827.12     40.81 o
   2  10   7     2733.82     2703.20     84.62 o
   3  10   7     1083.59     1057.64     64.31 o
   4  10   7       56.93       97.66     36.21 o
   5  10   7      288.37      285.60     46.12 o
   6  10   7      223.34      221.24     47.02 o
   7  10   7      102.82      116.49     47.30 o
  -8  11   7       23.92       -1.33     66.66 o
  -7  11   7     1357.72     1370.45    114.65 o
  -6  11   7      313.00      221.30     62.66 o
  -5  11   7       56.70        9.33     54.66 o
  -4  11   7      778.15      811.71     42.33 o
  -3  11   7      242.07      281.84     22.85 o
  -2  11   7      610.33      618.43     30.14 o
  -1  11   7      210.69      200.47     21.33 o
   0  11   7      343.87      346.92     29.82 o
   1  11   7      587.18      600.96     37.46 o
   2  11   7       71.49       93.16     35.78 o
   3  11   7     1261.19     1291.79    113.32 o
   4  11   7      117.82        6.06     34.89 o
   5  11   7       78.19      146.07     42.29 o
   6  11   7      383.20      428.19     57.32 o
  -7  12   7      623.76      447.93     81.32 o
  -6  12   7     1657.86     1533.09    117.31 o
  -5  12   7      543.22      413.27     71.99 o
  -4  12   7       99.35      117.89     39.29 o
  -3  12   7      104.77      117.82     26.33 o
  -2  12   7      175.69      230.01     23.39 o
  -1  12   7     1291.67     1276.92     53.52 o
   0  12   7      421.79      470.42     54.95 o
   1  12   7      382.21      410.50     41.45 o
   2  12   7      615.61      580.51     53.25 o
   3  12   7       32.69       -2.01     34.66 o
   4  12   7      535.07      469.88     52.76 o
   5  12   7       80.24      110.86     44.18 o
  -6  13   7      209.26      203.97     78.65 o
  -5  13   7       85.40       24.00     65.32 o
  -4  13   7      208.82      229.30     70.66 o
  -3  13   7      277.03      278.84     50.66 o
  -2  13   7      576.10      625.13     55.59 o
  -1  13   7      294.07      206.39     41.94 o
   0  13   7      208.14      192.63     35.98 o
   1  13   7      671.52      560.08     53.51 o
   2  13   7      124.88      116.80     40.05 o
   3  13   7      409.77      398.60     77.32 o
   4  13   7       26.65       15.53     63.99 o
   5  13   7      275.65      323.06     56.74 o
  -5  14   7      115.06      115.98     70.66 o
  -4  14   7      380.93      438.60     85.32 o
  -3  14   7      202.10      225.53     48.77 o
  -2  14   7      110.78      -22.57     42.66 o
  -1  14   7       94.90       54.87     42.39 o
   0  14   7      629.31      597.62     57.48 o
   1  14   7      278.21      337.65     67.32 o
   2  14   7      148.33      127.98     47.13 o
   3  14   7      136.48       90.65     65.32 o
  -3  15   7      322.72      383.94     82.65 o
  -2  15   7      321.21      265.82    127.98 o
  -1  15   7      461.90      431.27     56.56 o
   0  15   7      203.51      211.13     49.43 o
   1  15   7       37.54       14.00     57.99 o
   2  15   7      328.97      317.54     57.92 o
  -1 -13   8      561.14      486.59     45.33 o
  -1 -12   8     2010.36     2003.68     97.32 o
   0 -11   8     1984.12     1911.69     90.65 o
  -2 -10   8      242.15      297.29     39.99 o
  -1 -10   8      259.76      245.59     25.91 o
   0 -10   8      638.33      603.90     42.66 o
  -4  -9   8     1298.22     1309.12     90.65 o
  -3  -9   8      134.21      141.02     26.75 o
  -2  -9   8      986.18     1090.74     53.11 o
  -1  -9   8      249.69      244.17     19.74 o
   0  -9   8     6078.26     6318.54    133.26 o
   1  -9   8     2296.54     2386.28     98.65 o
  -5  -8   8     1431.26     1490.43     97.32 o
  -4  -8   8      749.63      775.87     67.99 o
  -3  -8   8       24.70      -14.76     20.67 o
  -2  -8   8      359.84      416.19     35.99 o
  -1  -8   8     4001.41     3974.91     79.26 o
   0  -8   8     1361.60     1322.79     34.83 o
   1  -8   8     2359.58     2427.74     71.67 o
  -5  -7   8      393.50      399.94     47.99 o
  -4  -7   8     2129.85     2174.32    118.65 o
  -3  -7   8      711.54      718.55     43.09 o
  -2  -7   8     1325.73     1324.04     47.11 o
  -1  -7   8      915.42      911.43     25.93 o
   0  -7   8      946.12      997.05     24.84 o
   1  -7   8     7130.50     7350.72    135.83 o
  -4  -6   8      332.56      361.27     43.99 o
  -3  -6   8     1541.41     1443.24     61.61 o
  -2  -6   8     2342.22     2285.68     58.11 o
  -1  -6   8     3334.58     3278.46     83.40 o
   0  -6   8      333.41      337.74     14.94 o
   1  -6   8      282.98      263.76     15.39 o
   2  -6   8     2939.47     3037.77     90.36 o
   3  -6   8     7002.90     6909.55    293.29 o
  -4  -5   8     1024.47      959.84     71.99 o
  -3  -5   8      578.45      634.80     28.64 o
  -2  -5   8     6296.43     6401.30    155.77 o
  -1  -5   8      967.91      954.00     31.17 o
   0  -5   8      778.97      782.26     21.34 o
   1  -5   8      960.55      946.01     35.94 o
   2  -5   8      144.34      151.60     11.14 o
   3  -5   8     3232.21     3013.63    154.64 o
   4  -5   8       52.54       59.57     15.72 o
   5  -5   8      262.14      283.95     54.66 o
   6  -5   8      165.95      153.31     57.32 o
   7  -5   8      373.91      254.63     65.32 o
   8  -5   8       66.15       37.33     59.99 o
  -5  -4   8      980.31      931.85     49.33 o
  -4  -4   8      514.92      524.40     49.33 o
  -3  -4   8     1653.30     1570.48     46.08 o
  -2  -4   8     5749.31     5653.39    170.93 o
  -1  -4   8     4734.55     4907.28    104.59 o
   0  -4   8        8.78       10.78      9.11 o
   1  -4   8     2112.48     2269.77     56.57 o
   2  -4   8    10958.10    11296.60    238.55 o
   3  -4   8     5283.02     4969.73    132.49 o
   4  -4   8     1362.63     1357.32     55.93 o
   5  -4   8      404.24      429.91     32.24 o
   6  -4   8      321.70      374.61     66.66 o
   7  -4   8      248.59      199.97     61.32 o
   8  -4   8     1454.69     1283.79    121.31 o
   9  -4   8      401.56      287.95     82.65 o
  -5  -3   8      497.12      438.60     30.66 o
  -4  -3   8     3719.12     3758.74    150.64 o
  -3  -3   8     1064.81      928.55     44.18 o
  -2  -3   8     1824.47     1633.01     51.49 o
  -1  -3   8      359.14      351.74     17.40 o
   0  -3   8     2522.69     2728.44     54.64 o
   1  -3   8     3472.25     3502.42     82.84 o
   2  -3   8     4930.60     4901.62    142.58 o
   3  -3   8      151.82      154.57     15.82 o
   4  -3   8       44.34       42.18     19.05 o
   5  -3   8      179.34      173.03     28.66 o
   6  -3   8     1322.25     1351.27     64.82 o
   7  -3   8      121.62      182.64     59.99 o
   8  -3   8       67.39       74.65     58.66 o
   9  -3   8       63.46       28.00     63.99 o
 -10  -2   8      369.21      374.61     74.65 o
  -9  -2   8      679.24      661.23     82.65 o
  -7  -2   8     2053.91     2127.66     98.65 o
  -6  -2   8      265.50      296.04     20.93 o
  -5  -2   8     1773.43     1722.54     42.90 o
  -4  -2   8     1996.55     2062.38     59.86 o
  -3  -2   8        7.11       10.99      8.94 o
  -2  -2   8        8.64       20.01     14.62 o
  -1  -2   8    13102.51    13660.40    226.92 o
   0  -2   8     6644.01     6732.42    126.72 o
   1  -2   8     2609.35     2666.79     54.31 o
   2  -2   8      126.20      127.01     13.28 o
   3  -2   8      656.02      713.30     24.48 o
   4  -2   8     3671.25     3800.05    101.81 o
   5  -2   8      523.56      543.18     38.22 o
   6  -2   8      496.92      465.75     44.66 o
   7  -2   8       80.32       54.66     51.99 o
   8  -2   8      518.63      589.24     89.32 o
   9  -2   8      753.99      658.56     99.98 o
 -11  -1   8      171.82      199.97     66.66 o
 -10  -1   8      102.15        5.33     54.66 o
  -9  -1   8      336.18      263.96     62.66 o
  -8  -1   8     1709.76     1716.66     60.82 o
  -7  -1   8      124.55      163.03     21.07 o
  -6  -1   8     1917.44     2066.84     62.78 o
  -5  -1   8     4040.48     4008.65     89.29 o
  -4  -1   8     5744.87     6024.12    186.03 o
  -3  -1   8     2812.22     2878.60     66.64 o
  -2  -1   8      594.95      638.31     21.10 o
  -1  -1   8     7065.46     6958.17    120.31 o
   0  -1   8    25497.87    27143.84    488.63 o
   1  -1   8     4466.74     4154.23     91.96 o
   2  -1   8     2372.08     2309.19     56.01 o
   3  -1   8      524.47      542.02     21.79 o
   4  -1   8      246.69      255.59     20.20 o
   5  -1   8     2917.57     2931.80     87.42 o
   6  -1   8     2299.97     2310.89     95.63 o
   7  -1   8      516.65      506.01     55.32 o
   8  -1   8      357.37      306.62     74.65 o
   9  -1   8       42.16       81.32     67.99 o
 -11   0   8       55.84       26.66     57.32 o
 -10   0   8      479.39      443.93     73.32 o
  -9   0   8      762.08      658.56     75.99 o
  -8   0   8       17.82       14.56     24.85 o
  -7   0   8      610.32      616.55     32.65 o
  -6   0   8      107.76      110.57     17.14 o
  -5   0   8     1359.11     1358.57     37.17 o
  -4   0   8     1226.26     1133.84     33.86 o
  -3   0   8      212.48      223.28     16.55 o
  -2   0   8      989.29      916.96     25.31 o
  -1   0   8     1166.68     1148.53     25.28 o
   0   0   8     4279.37     4254.52     69.11 o
   1   0   8    13803.68    13808.33    399.41 o
   2   0   8     4082.89     4346.90     97.54 o
   3   0   8       11.33       21.28     10.46 o
   4   0   8      251.22      248.17     20.44 o
   5   0   8       78.59       97.99     20.27 o
   6   0   8     1006.26      955.87     55.36 o
   7   0   8       12.70       35.89     37.99 o
   8   0   8       17.03       28.00     54.66 o
   9   0   8       25.04      -20.00     61.32 o
 -11   1   8      169.63      174.64     63.99 o
 -10   1   8      103.29      137.31     59.99 o
  -9   1   8      326.84      339.95     59.99 o
  -8   1   8     1690.30     1746.53     88.33 o
  -7   1   8      128.61      144.30     27.41 o
  -6   1   8     1917.43     2076.32     62.45 o
  -5   1   8     4046.77     4088.71    115.94 o
  -4   1   8     5684.32     5883.31    126.74 o
  -3   1   8     2807.64     2880.06     76.31 o
  -2   1   8      556.24      569.76     27.51 o
  -1   1   8     7091.87     7177.05    120.79 o
   0   1   8    25576.11    27061.73    571.65 o
   1   1   8     4573.86     4317.70     90.81 o
   2   1   8     2369.89     2344.79     49.23 o
   3   1   8      505.62      489.99     21.93 o
   4   1   8      246.83      222.90     20.01 o
   5   1   8     2925.87     3023.44     87.89 o
   6   1   8     2333.77     2537.69     97.23 o
   7   1   8      543.61      591.03     74.65 o
   8   1   8      363.44      283.95     73.32 o
   9   1   8       40.89       -8.00     62.66 o
 -10   2   8      368.22      342.61     65.32 o
  -9   2   8      674.85      729.95     48.95 o
  -8   2   8      419.90      404.34     31.19 o
  -7   2   8     2039.45     2048.26     54.92 o
  -6   2   8      290.34      293.64     27.88 o
  -5   2   8     1790.65     1736.08     53.31 o
  -4   2   8     2112.60     2096.41     60.27 o
  -3   2   8        8.30       -0.55     11.61 o
  -2   2   8       11.70       36.46      9.19 o
  -1   2   8    13123.02    13569.70    227.46 o
   0   2   8     6625.14     6780.04    129.77 o
   1   2   8     2553.59     2673.54     55.54 o
   2   2   8      127.96      116.30     10.76 o
   3   2   8      659.75      672.50     21.33 o
   4   2   8     3674.66     3574.09    101.53 o
   5   2   8      526.60      555.81     31.64 o
   6   2   8      478.30      493.29     31.24 o
   7   2   8       77.06       51.95     30.32 o
   8   2   8      503.09      513.25     85.32 o
   9   2   8      761.01      726.55    106.65 o
 -10   3   8      141.63       86.65     54.66 o
  -9   3   8      430.94      436.47     42.27 o
  -8   3   8     1457.23     1408.20     54.65 o
  -7   3   8     1729.35     1815.86     50.84 o
  -6   3   8     1221.32     1276.10     37.76 o
  -5   3   8      479.55      475.04     35.15 o
  -4   3   8     3699.49     3668.68     97.97 o
  -3   3   8     1035.02      958.86     27.63 o
  -2   3   8     1867.16     1707.34     32.69 o
  -1   3   8      332.87      336.12     14.15 o
   0   3   8     2463.79     2621.85     56.06 o
   1   3   8     3514.02     3579.38     71.11 o
   2   3   8     4969.01     5287.09     99.24 o
   3   3   8      175.99      175.97     12.52 o
   4   3   8       46.15       56.30     16.12 o
   5   3   8      175.52      197.19     21.12 o
   6   3   8     1355.70     1434.52     70.73 o
   7   3   8      126.35      153.31     59.99 o
   8   3   8       70.75      113.32     65.32 o
   9   3   8       60.88       60.59     52.66 o
 -10   4   8       61.32       83.99     57.32 o
  -9   4   8      125.69      139.38     28.91 o
  -8   4   8     1906.18     1995.63     68.71 o
  -7   4   8      735.72      703.80     36.62 o
  -6   4   8      117.54      106.75     15.31 o
  -5   4   8      967.23     1000.50     31.50 o
  -4   4   8      534.63      526.19     21.38 o
  -3   4   8     1687.98     1582.63     35.41 o
  -2   4   8     5688.62     5451.24     94.71 o
  -1   4   8     4751.68     4865.04     94.66 o
   0   4   8       12.46       12.78     10.42 o
   1   4   8     2079.03     2032.32     47.24 o
   2   4   8    11031.92    11426.10    192.71 o
   3   4   8     5279.13     5240.23    112.65 o
   4   4   8     1378.65     1370.96     38.62 o
   5   4   8      404.02      443.77     21.20 o
   6   4   8      303.45      319.03     58.66 o
   7   4   8      246.91      259.29     59.32 o
   8   4   8     1450.67     1464.98     84.53 o
   9   4   8      414.80      434.04     60.84 o
 -10   5   8      502.38      391.94     70.66 o
  -9   5   8      140.11      124.93     36.28 o
  -8   5   8      814.07      830.56     43.77 o
  -7   5   8     1860.54     1865.99     64.47 o
  -6   5   8       99.94      113.88     16.90 o
  -5   5   8      280.59      277.79     20.54 o
  -4   5   8     1009.21     1036.16     32.83 o
  -3   5   8      561.94      568.45     20.13 o
  -2   5   8     6318.64     6241.67    120.64 o
  -1   5   8      966.76      957.20     43.68 o
   0   5   8      680.10      709.21     26.94 o
   1   5   8      928.92      954.63     31.69 o
   2   5   8      134.45      146.46     13.04 o
   3   5   8     3268.42     3042.31    106.87 o
   4   5   8       54.83       52.46     14.19 o
   5   5   8      262.28      248.16     28.28 o
   6   5   8      159.61      176.00     37.75 o
   7   5   8      374.68      454.84     51.48 o
   8   5   8       73.80       41.37     41.30 o
  -9   6   8       10.33      -24.00     45.33 o
  -8   6   8     1063.21     1112.20     52.16 o
  -7   6   8     1257.96     1241.29     65.32 o
  -6   6   8     2282.55     2332.01     62.25 o
  -5   6   8      990.62     1031.47     45.03 o
  -4   6   8      342.80      335.10     17.20 o
  -3   6   8     1540.48     1446.11     41.37 o
  -2   6   8     2346.39     2260.54     68.62 o
  -1   6   8     3360.58     3339.04     76.91 o
   0   6   8      315.24      341.61     19.36 o
   1   6   8      301.67      243.29     19.82 o
   2   6   8     2945.42     3037.50     75.01 o
   3   6   8     7042.60     6953.56    223.88 o
   4   6   8      321.61      291.03     32.46 o
   5   6   8      263.31      352.68     32.98 o
   6   6   8      214.56      277.70    100.65 o
   7   6   8      961.31     1096.93     75.50 o
   8   6   8      827.79      949.66     76.65 o
  -9   7   8      426.70      426.60     67.99 o
  -8   7   8      263.12      336.22     43.24 o
  -7   7   8     1502.12     1431.90     58.52 o
  -6   7   8      282.33      320.72     31.60 o
  -5   7   8      392.02      367.85     19.22 o
  -4   7   8     2120.71     2125.99     76.97 o
  -3   7   8      681.54      708.25     28.58 o
  -2   7   8     1349.33     1344.84     39.53 o
  -1   7   8      946.40      948.35     32.82 o
   0   7   8      950.71      967.75     33.40 o
   1   7   8     7177.89     7149.32    158.71 o
   2   7   8     2268.44     2116.31     57.12 o
   3   7   8     2158.24     2164.21     88.78 o
   4   7   8      702.81      689.72     43.87 o
   5   7   8       31.04       10.78     32.63 o
   6   7   8      734.49      753.56     59.58 o
   7   7   8      933.73      872.59     67.99 o
   8   7   8      326.82      381.34     54.76 o
  -9   8   8      204.17      207.97     63.99 o
  -8   8   8       47.87       -4.00     50.66 o
  -7   8   8       95.98       89.41     44.66 o
  -6   8   8     1306.35     1251.77     85.46 o
  -5   8   8     1418.19     1528.85     48.30 o
  -4   8   8      743.18      773.14     32.48 o
  -3   8   8       23.50       29.25     15.13 o
  -2   8   8      364.03      420.79     23.54 o
  -1   8   8     3981.50     3983.52    124.30 o
   0   8   8     1330.08     1312.09     41.36 o
   1   8   8     2339.27     2278.01     61.76 o
   2   8   8      990.52      977.77     43.98 o
   3   8   8      823.11      786.56     52.16 o
   4   8   8      686.85      725.63     45.35 o
   5   8   8      497.44      415.36     47.09 o
   6   8   8       19.49       35.33     36.83 o
   7   8   8      245.42      323.33     51.21 o
   8   8   8      320.89      385.90     57.87 o
  -9   9   8      102.12       90.65     66.66 o
  -8   9   8      270.86      150.64     63.99 o
  -7   9   8      525.17      427.93     65.32 o
  -6   9   8      740.99      732.36     53.99 o
  -5   9   8     2259.68     2278.02     63.88 o
  -4   9   8     1332.35     1245.57     42.12 o
  -3   9   8      134.87      151.01     18.56 o
  -2   9   8      983.79      949.01     50.61 o
  -1   9   8      277.77      249.03     20.52 o
   0   9   8     6148.75     6404.77    141.90 o
   1   9   8     2345.18     2419.84     64.36 o
   2   9   8      903.19      933.67     45.45 o
   3   9   8     1336.59     1243.35     65.66 o
   4   9   8      332.00      263.08     40.93 o
   5   9   8      333.10      426.53     59.99 o
   6   9   8      182.67      234.59     44.84 o
   7   9   8      144.40      212.29     49.97 o
  -8  10   8       14.04        8.00     62.66 o
  -7  10   8       65.99       87.99     59.99 o
  -6  10   8        1.13       66.66     54.66 o
  -5  10   8      902.58      943.83     76.65 o
  -4  10   8      205.06      228.40     22.30 o
  -3  10   8       64.84       89.75     23.22 o
  -2  10   8      231.16      247.70     21.93 o
  -1  10   8      266.31      258.21     21.99 o
   0  10   8      645.62      595.89     29.68 o
   1  10   8      881.68      938.08     57.09 o
   2  10   8      935.58     1049.12     48.63 o
   3  10   8      369.63      288.87     53.32 o
   4  10   8      472.24      489.36     50.67 o
   5  10   8       92.44       66.66     38.34 o
   6  10   8      373.00      292.26     49.97 o
   7  10   8      193.83      226.62     54.13 o
  -7  11   8      208.44      237.29     66.66 o
  -6  11   8      222.28      346.61     73.32 o
  -5  11   8      374.40      318.62     67.99 o
  -4  11   8      208.25      177.79     26.97 o
  -3  11   8     1836.05     1901.58     55.68 o
  -2  11   8      155.04      160.36     22.51 o
  -1  11   8      702.24      738.18     34.20 o
   0  11   8     1999.23     2025.90     68.39 o
   1  11   8      102.57       83.27     24.72 o
   2  11   8      377.63      453.27     46.48 o
   3  11   8      196.58      180.36     39.07 o
   4  11   8      436.74      375.53     48.68 o
   5  11   8      159.35      310.49     50.67 o
   6  11   8       31.51        8.48     44.18 o
  -7  12   8      131.27       28.00     62.66 o
  -6  12   8       92.75       95.98     63.99 o
  -5  12   8       70.39       33.33     61.32 o
  -4  12   8      420.34      358.61     67.99 o
  -3  12   8       83.39       96.94     35.10 o
  -2  12   8      322.76      315.49     26.16 o
  -1  12   8     2015.88     2106.47     61.38 o
   0  12   8       12.43       33.00     33.86 o
   1  12   8      847.50      859.44     60.24 o
   2  12   8       23.37       37.97     67.32 o
   3  12   8      436.76      417.63     50.49 o
   4  12   8     1081.94     1075.86     74.40 o
   5  12   8      284.19      248.55     52.01 o
  -6  13   8      118.86       21.33     71.99 o
  -5  13   8      123.96      137.31     73.32 o
  -4  13   8      162.77       69.32     66.66 o
  -3  13   8      164.02      161.87     29.35 o
  -2  13   8      276.54      310.27     45.54 o
  -1  13   8      557.84      576.69     64.60 o
   0  13   8      596.52      562.58     55.40 o
   1  13   8       22.39      -27.42     37.23 o
   2  13   8     1070.70     1081.08     73.89 o
   3  13   8      153.56      184.35     47.26 o
   4  13   8       19.09       -8.23     40.93 o
  -4  14   8      129.35      103.98     73.32 o
  -3  14   8      321.71      427.93     79.99 o
  -2  14   8      358.92      367.40     67.99 o
  -1  14   8      235.57      172.52     45.71 o
   0  14   8       46.48       24.90     41.00 o
   1  14   8      165.25      171.50     47.60 o
   2  14   8      294.11      277.16     50.88 o
   3  14   8      471.06      502.59     60.13 o
  -2  15   8      297.75      214.63     78.65 o
  -1  15   8      212.55      138.31     60.66 o
   0  15   8      375.96      356.36     57.83 o
   1  15   8      407.73      378.60     57.51 o
  -1 -13   9      793.38      811.87     57.32 o
  -1 -12   9       26.73        4.00     29.33 o
  -2 -11   9     1670.75     1667.73     99.98 o
  -1 -11   9     1183.09     1091.82     67.99 o
   0 -11   9      828.45      847.86     54.66 o
  -2 -10   9     3138.93     3353.39    114.23 o
  -1 -10   9      214.64      203.10     19.63 o
   0 -10   9      446.42      410.60     35.99 o
  -2  -9   9      131.85      115.56     19.49 o
  -1  -9   9      227.01      221.47     19.74 o
   0  -9   9     1698.38     1630.19     48.40 o
  -4  -8   9     1534.77     1534.42     99.98 o
  -3  -8   9      288.05      258.39     30.94 o
  -2  -8   9     1625.36     1723.10     49.47 o
  -1  -8   9     3641.42     3683.51     82.19 o
   0  -8   9     2615.95     2589.59     59.14 o
   1  -8   9     2041.53     2116.44     54.87 o
  -5  -7   9      308.50      329.28     46.66 o
  -4  -7   9      270.80      275.96     46.66 o
  -3  -7   9     2442.77     2313.84     92.90 o
  -2  -7   9       35.88       20.52     13.58 o
  -1  -7   9     1982.27     2088.03     50.40 o
   0  -7   9     2255.74     2343.47     53.85 o
   1  -7   9     1782.34     1931.21     51.98 o
   2  -7   9     1428.16     1462.43     65.32 o
  -5  -6   9       33.33       73.32     31.99 o
  -4  -6   9     2038.62     2158.32    119.98 o
  -3  -6   9     1385.29     1361.28     41.58 o
  -2  -6   9      320.96      292.12     22.94 o
  -1  -6   9     5001.98     5018.39    122.08 o
   0  -6   9     1280.83     1234.54     36.39 o
   1  -6   9     2304.38     2315.96     57.15 o
   2  -6   9     2237.30     2231.68     70.11 o
   3  -6   9      434.25      451.93     29.33 o
  -4  -5   9     1440.26     1505.58     46.38 o
  -3  -5   9      567.04      692.26     35.60 o
  -2  -5   9     1578.51     1728.27     65.04 o
  -1  -5   9     2169.19     2131.43     44.67 o
   0  -5   9    13053.89    13333.30    240.75 o
   1  -5   9     9348.64     9667.17    570.14 o
   2  -5   9      165.43      158.46     12.94 o
   3  -5   9      611.31      580.97     31.21 o
   4  -5   9       45.76       64.58     18.00 o
   5  -5   9     2817.38     2790.22    159.97 o
   6  -5   9     1246.92     1330.45    113.32 o
   7  -5   9      154.53      146.64     62.66 o
   8  -5   9      536.82      465.26     89.32 o
 -10  -4   9      111.13      190.64     71.99 o
  -5  -4   9      380.10      440.32     49.33 o
  -4  -4   9     2655.62     2702.72     80.72 o
  -3  -4   9     1417.12     1464.45     60.33 o
  -2  -4   9      163.64      156.60     45.99 o
  -1  -4   9     2052.05     2021.91     45.42 o
   0  -4   9      393.73      406.27     18.10 o
   1  -4   9     2264.13     2267.72     58.85 o
   2  -4   9      543.53      567.17     21.82 o
   3  -4   9      465.03      514.76     29.27 o
   4  -4   9     1161.67     1202.82     52.73 o
   5  -4   9      248.30      233.26     26.74 o
   6  -4   9       41.30       73.32     49.33 o
   7  -4   9      255.85      218.63     63.99 o
   8  -4   9       92.82      130.65     69.32 o
 -10  -3   9      478.38      483.92     82.65 o
  -9  -3   9      840.45      839.86     86.65 o
  -8  -3   9      220.47      255.96     59.99 o
  -7  -3   9      892.32      911.14     58.91 o
  -6  -3   9     1366.66     1360.09     45.78 o
  -5  -3   9     1975.06     1954.92     80.59 o
  -4  -3   9     2130.16     2027.42     78.67 o
  -3  -3   9     3796.96     3884.62    129.05 o
  -2  -3   9      895.39      871.04     43.55 o
  -1  -3   9     3577.61     3477.21     67.77 o
   0  -3   9     5079.16     5118.48     98.30 o
   1  -3   9     4053.96     4076.05     79.94 o
   2  -3   9     3113.44     2920.93     69.76 o
   3  -3   9     1057.63     1118.07     33.33 o
   4  -3   9     1998.87     1958.18     75.24 o
   5  -3   9      151.85      201.49     41.99 o
   6  -3   9     1461.82     1295.79    109.32 o
   7  -3   9      986.56     1069.16    107.98 o
   8  -3   9      311.32      306.62     78.65 o
   9  -3   9      113.01      117.31     74.65 o
 -10  -2   9      447.51      337.28     73.32 o
  -9  -2   9     1392.31     1467.76    113.32 o
  -8  -2   9     2545.76     2574.25    150.64 o
  -7  -2   9      852.40      833.25     54.67 o
  -6  -2   9     4016.74     3955.68    106.28 o
  -5  -2   9      827.98      811.28     47.99 o
  -4  -2   9     1764.28     1812.20     47.61 o
  -3  -2   9     1407.24     1417.38     38.55 o
  -2  -2   9     5670.99     5781.86    126.07 o
  -1  -2   9     3246.22     3239.03     64.55 o
   0  -2   9      129.56      142.24     19.16 o
   1  -2   9     1217.88     1180.47     29.29 o
   2  -2   9     1385.05     1254.31     37.19 o
   3  -2   9     2315.31     2255.36     57.02 o
   4  -2   9     1866.77     1825.21     58.68 o
   5  -2   9       16.18        7.06     21.78 o
   6  -2   9     1264.12     1346.46     64.82 o
   7  -2   9       81.05       45.33     55.99 o
   8  -2   9      401.51      514.58     87.99 o
   9  -2   9      454.26      489.25     94.65 o
 -10  -1   9        3.08      -33.33     55.99 o
  -9  -1   9      608.65      413.27     69.32 o
  -8  -1   9       47.63       94.65     50.66 o
  -7  -1   9      623.96      627.88     32.29 o
  -6  -1   9     1235.94     1244.50     43.64 o
  -5  -1   9      637.91      626.81     29.95 o
  -4  -1   9      254.05      288.71     27.80 o
  -3  -1   9     1772.90     1737.73     44.20 o
  -2  -1   9     1104.50     1048.96     25.99 o
  -1  -1   9     2275.35     2131.09     44.81 o
   0  -1   9     1073.54     1056.90     27.79 o
   1  -1   9      469.49      439.60     17.29 o
   2  -1   9     3812.84     3389.87     81.21 o
   3  -1   9      605.79      584.48     24.48 o
   4  -1   9      383.56      442.75     26.66 o
   5  -1   9     1052.73     1100.07     57.44 o
   6  -1   9      283.54      287.20     34.50 o
   7  -1   9     1062.32     1009.17    105.32 o
   8  -1   9       52.48       22.66     61.32 o
   9  -1   9        1.47       58.66     67.99 o
 -10   0   9      733.54      649.23     81.32 o
  -9   0   9      918.40      835.86     85.32 o
  -8   0   9     2607.41     2632.81    105.56 o
  -7   0   9     2440.89     2485.93     74.23 o
  -6   0   9       89.88      102.64     16.59 o
  -5   0   9      322.86      311.25     15.81 o
  -4   0   9       19.12       15.98      6.98 o
  -3   0   9    19229.71    19522.22    360.39 o
  -2   0   9    25516.26    26041.64    429.54 o
  -1   0   9     1318.68     1227.46     27.37 o
   0   0   9        2.13       11.57     10.58 o
   1   0   9      173.42      185.92     12.53 o
   2   0   9     6072.29     5871.37    112.63 o
   3   0   9    10812.29    10832.12    231.12 o
   4   0   9     1239.70     1267.60     46.57 o
   5   0   9      338.79      345.87     26.36 o
   6   0   9      635.91      585.22     45.76 o
   7   0   9      720.27      663.57     53.26 o
   8   0   9     1016.07      971.84    107.98 o
   9   0   9      156.15      150.64     73.32 o
 -10   1   9        2.40        8.00     53.32 o
  -9   1   9      596.40      553.24     71.99 o
  -8   1   9       53.63       72.15     22.09 o
  -7   1   9      621.62      667.16     34.08 o
  -6   1   9     1304.82     1291.01     44.87 o
  -5   1   9      643.15      657.89     28.63 o
  -4   1   9      248.87      244.70     14.26 o
  -3   1   9     1713.82     1634.98     55.75 o
  -2   1   9     1051.40     1040.47     26.63 o
  -1   1   9     2232.21     2093.32     41.63 o
   0   1   9     1081.84     1048.79     27.81 o
   1   1   9      447.09      411.74     17.13 o
   2   1   9     3814.23     3630.19     71.47 o
   3   1   9      618.97      611.98     20.76 o
   4   1   9      379.58      381.18     25.60 o
   5   1   9     1074.23     1062.32     45.03 o
   6   1   9      265.70      306.01     42.88 o
   7   1   9     1035.03     1117.47     67.26 o
   8   1   9       52.44      110.65     70.66 o
   9   1   9        1.55       46.66     69.32 o
 -10   2   9      447.81      465.26     71.99 o
  -9   2   9     1418.85     1379.78    106.65 o
  -8   2   9     2573.89     2632.60     80.22 o
  -7   2   9      866.98      867.35     39.55 o
  -6   2   9     4002.07     4090.01    167.17 o
  -5   2   9      838.16      815.61     33.87 o
  -4   2   9     1801.13     1725.40     84.29 o
  -3   2   9     1413.91     1378.51     45.12 o
  -2   2   9     5719.91     5769.54    162.98 o
  -1   2   9     3241.29     3232.25     59.54 o
   0   2   9      130.89      121.73     13.44 o
   1   2   9     1229.59     1153.17     38.40 o
   2   2   9     1396.78     1357.70     33.38 o
   3   2   9     2332.51     2346.04     50.86 o
   4   2   9     1886.93     1903.02     60.78 o
   5   2   9       21.74       38.73     18.35 o
   6   2   9     1279.98     1196.47     67.57 o
   7   2   9       81.51       83.22     36.45 o
   8   2   9      395.95      491.92     89.32 o
   9   2   9      470.95      619.90    101.32 o
 -10   3   9      484.11      425.26     71.99 o
  -9   3   9      849.36      717.22     78.65 o
  -8   3   9      240.91      209.72     27.27 o
  -7   3   9      862.91      898.11     40.58 o
  -6   3   9     1416.06     1428.87     49.62 o
  -5   3   9     1980.53     2074.51     62.19 o
  -4   3   9     2127.73     2050.11     64.68 o
  -3   3   9     3814.63     3986.75     86.78 o
  -2   3   9      844.31      820.46     28.32 o
  -1   3   9     3570.18     3460.08     64.12 o
   0   3   9     5092.46     5083.83    111.75 o
   1   3   9     4038.17     4051.13     81.68 o
   2   3   9     3062.40     3022.60     72.23 o
   3   3   9     1050.68     1092.51     38.11 o
   4   3   9     1985.44     1889.84     83.15 o
   5   3   9      134.95      155.52     21.91 o
   6   3   9     1444.28     1577.68     76.87 o
   7   3   9      968.51      871.86    101.32 o
   8   3   9      312.33      243.96     78.65 o
   9   3   9      117.15       72.95     45.16 o
 -10   4   9      104.99       78.65     58.66 o
  -9   4   9      608.77      561.24     70.66 o
  -8   4   9      706.67      665.67     38.95 o
  -7   4   9      100.96      114.21     23.13 o
  -6   4   9      534.42      494.98     30.60 o
  -5   4   9      378.13      432.19     28.04 o
  -4   4   9     2652.89     2802.69     81.59 o
  -3   4   9     1427.92     1524.21     40.96 o
  -2   4   9      152.92      124.18      8.75 o
  -1   4   9     2092.28     1997.23     48.10 o
   0   4   9      404.52      384.95     17.40 o
   1   4   9     2272.48     2225.21     56.28 o
   2   4   9      517.78      534.24     21.78 o
   3   4   9      434.64      404.13     22.39 o
   4   4   9     1165.07     1199.90     45.76 o
   5   4   9      266.64      281.10     37.13 o
   6   4   9       51.16       33.67     37.33 o
   7   4   9      252.94      278.53     86.65 o
   8   4   9       82.67      109.72     45.47 o
 -10   5   9      401.84      395.94     70.66 o
  -9   5   9       64.94       -6.04     35.11 o
  -8   5   9      599.44      558.91     47.37 o
  -7   5   9      527.72      467.26     33.14 o
  -6   5   9      416.63      454.93     32.31 o
  -5   5   9     3925.53     4057.92     92.68 o
  -4   5   9     1466.12     1503.53     36.01 o
  -3   5   9      541.15      532.23     17.02 o
  -2   5   9     1558.68     1697.08     39.27 o
  -1   5   9     2191.35     2077.61     53.24 o
   0   5   9    13127.92    13365.46    345.78 o
   1   5   9     9443.65     9488.25    203.65 o
   2   5   9      170.55      171.12     14.23 o
   3   5   9      601.92      532.00     29.85 o
   4   5   9       48.30       59.73     15.54 o
   5   5   9     2759.41     2848.75    130.11 o
   6   5   9     1248.96     1230.19     74.19 o
   7   5   9      159.51      212.73     43.83 o
   8   5   9      546.69      481.02     60.21 o
  -9   6   9     1026.54     1094.86     88.65 o
  -8   6   9      387.84      445.37     37.04 o
  -7   6   9       16.63       32.09     29.25 o
  -6   6   9      759.61      727.50     39.94 o
  -5   6   9       32.52       44.18     11.66 o
  -4   6   9     2055.99     2021.32     46.71 o
  -3   6   9     1375.73     1277.59     67.15 o
  -2   6   9      298.48      283.88     26.53 o
  -1   6   9     4935.69     5017.34    111.83 o
   0   6   9     1292.89     1343.60     39.25 o
   1   6   9     2203.05     2150.62     58.02 o
   2   6   9     2274.44     2259.21     60.21 o
   3   6   9      415.50      418.56     30.35 o
   4   6   9     1783.27     1714.44     62.83 o
   5   6   9     1064.66      991.40     62.05 o
   6   6   9       42.29       34.77     33.58 o
   7   6   9       64.21      118.38     57.32 o
   8   6   9       65.25       65.19     45.36 o
  -9   7   9       12.64       20.00     55.99 o
  -8   7   9      527.22      502.59     48.91 o
  -7   7   9      547.85      475.62     39.98 o
  -6   7   9      667.33      604.50     49.82 o
  -5   7   9      300.72      303.58     21.51 o
  -4   7   9      262.85      239.18     20.39 o
  -3   7   9     2440.45     2404.25     66.38 o
  -2   7   9       35.55       30.54     17.32 o
  -1   7   9     2034.88     2096.24     55.21 o
   0   7   9     2239.74     2284.73     59.39 o
   1   7   9     1835.97     2004.09     54.58 o
   2   7   9     1373.38     1346.01     44.22 o
   3   7   9     1013.26      920.27     56.03 o
   4   7   9      707.19      620.94     39.45 o
   5   7   9      523.99      450.35     56.66 o
   6   7   9      426.12      506.71     56.66 o
   7   7   9      187.26      242.26     46.76 o
   8   7   9      407.47      447.07     61.17 o
  -9   8   9      843.01      813.20     89.32 o
  -8   8   9      631.97      722.20     57.50 o
  -7   8   9     1468.58     1466.39     74.90 o
  -6   8   9     1056.19     1052.27     49.74 o
  -5   8   9       37.99       52.83     24.36 o
  -4   8   9     1535.91     1506.85     61.38 o
  -3   8   9      330.42      304.26     21.94 o
  -2   8   9     1627.42     1708.46     48.95 o
  -1   8   9     3671.76     3750.45    115.07 o
   0   8   9     2626.08     2566.05     65.92 o
   1   8   9     1993.72     2049.92     57.94 o
   2   8   9      472.73      477.92     32.93 o
   3   8   9     1826.89     1900.45     67.70 o
   4   8   9     1460.16     1316.78     71.42 o
   5   8   9      163.91      176.85     41.30 o
   6   8   9        8.12       14.18     35.84 o
   7   8   9      175.70      170.12     48.68 o
  -8   9   9       16.32      -18.66     57.32 o
  -7   9   9      538.33      508.84     49.48 o
  -6   9   9      197.14      178.62     36.62 o
  -5   9   9      317.24      264.37     29.00 o
  -4   9   9      249.73      228.06     22.05 o
  -3   9   9      341.68      377.85     28.09 o
  -2   9   9      139.25      131.15     24.44 o
  -1   9   9      226.36      230.60     21.14 o
   0   9   9     1565.61     1716.36     50.44 o
   1   9   9      211.47      232.47     22.65 o
   2   9   9      339.22      321.24     29.96 o
   3   9   9      797.36      793.18     74.65 o
   4   9   9       10.03        7.62     32.35 o
   5   9   9      590.46      656.11     57.34 o
   6   9   9      167.71      206.07     46.48 o
   7   9   9      377.90      309.90     55.61 o
  -8  10   9      305.82      297.29     73.32 o
  -7  10   9      634.67      702.55     83.99 o
  -6  10   9        8.25       -9.35     31.07 o
  -5  10   9      452.03      468.00     42.60 o
  -4  10   9       47.93       76.37     23.19 o
  -3  10   9      316.94      355.91     25.24 o
  -2  10   9     3135.15     3332.34     82.71 o
  -1  10   9      215.11      229.26     22.56 o
   0  10   9      439.17      390.50     26.16 o
   1  10   9      261.77      249.08     28.91 o
   2  10   9      781.24      762.92     54.66 o
   3  10   9     1744.92     1888.23     86.34 o
   4  10   9       71.14       48.66     51.99 o
   5  10   9       84.23       89.39     41.88 o
   6  10   9       88.35      180.68     47.02 o
  -7  11   9      296.94      283.95     74.65 o
  -6  11   9      681.74      563.91     81.32 o
  -5  11   9      313.59      357.08     97.98 o
  -4  11   9     1012.09     1038.76    132.65 o
  -3  11   9      649.74      700.73     33.67 o
  -2  11   9     1704.04     1711.67     52.79 o
  -1  11   9     1190.55     1291.08     45.16 o
   0  11   9      784.05      845.12     38.15 o
   1  11   9      732.55      693.44     42.45 o
   2  11   9     1092.50     1109.30    193.97 o
   3  11   9       10.88        9.05     35.67 o
   4  11   9      471.16      529.25     82.65 o
   5  11   9       86.27      109.76     44.84 o
   6  11   9      334.64      433.86     58.92 o
  -6  12   9      161.70      222.63     73.32 o
  -5  12   9      287.36      201.30     69.32 o
  -4  12   9      436.42      465.88     44.63 o
  -3  12   9      164.58      184.70     57.32 o
  -2  12   9      232.28      238.82     25.87 o
  -1  12   9       22.58       18.47     20.94 o
   0  12   9      305.59      342.27    113.32 o
   1  12   9      981.01      918.58     64.44 o
   2  12   9       65.85       89.42     69.99 o
   3  12   9       77.64       73.54     40.24 o
   4  12   9       45.76      -21.08     21.08 o
   5  12   9       72.03       62.09     44.79 o
  -5  13   9      978.66     1029.17    109.32 o
  -4  13   9      331.06      214.63     73.32 o
  -3  13   9      665.25      696.14     70.66 o
  -2  13   9      821.46      816.51     47.47 o
  -1  13   9      784.58      870.81     64.96 o
   0  13   9      241.97      239.25     45.13 o
   1  13   9      472.85      555.84     83.99 o
   2  13   9      329.21      371.37     51.06 o
   3  13   9       77.14       38.66     42.42 o
   4  13   9      211.56      289.29     81.32 o
  -4  14   9       40.01       25.33     65.32 o
  -3  14   9      224.35      229.30     75.99 o
  -2  14   9      344.94      415.93     78.65 o
  -1  14   9      196.77      159.46     48.54 o
   0  14   9       23.20       42.69     42.82 o
   1  14   9      282.00      274.95     52.69 o
   2  14   9      189.52      129.40     47.54 o
  -1  15   9      148.23      101.32     75.99 o
   0  15   9      725.35      799.87     99.98 o
  -3 -12  10      301.72      351.94     55.99 o
  -1 -12  10      841.24      729.22     54.66 o
  -3 -11  10      360.78      351.80     68.66 o
  -2 -11  10      198.12      177.30     42.66 o
  -1 -11  10      611.87      549.24     46.66 o
   0 -11  10     1062.79      951.85     59.99 o
  -3 -10  10      122.84      158.58     36.66 o
  -2 -10  10      775.51      792.48     45.54 o
  -1 -10  10     1583.00     1654.40     81.32 o
   0 -10  10     2839.06     2774.22    122.65 o
  -4  -9  10      969.66     1005.17     81.32 o
  -3  -9  10     1068.49     1057.46     54.20 o
  -2  -9  10      413.44      462.91     28.98 o
  -1  -9  10     1461.65     1531.41     41.78 o
   0  -9  10     2765.46     2648.91    115.98 o
  -4  -8  10     1209.53     1195.81     87.99 o
  -3  -8  10      768.62      704.53     44.30 o
  -2  -8  10      702.80      697.98     34.05 o
  -1  -8  10     1131.57     1158.43     32.11 o
   0  -8  10     1179.56     1107.57     42.45 o
   1  -8  10      220.74      243.96     29.33 o
  -4  -7  10      182.20      184.46     29.68 o
  -3  -7  10     2753.34     2756.83     78.70 o
  -2  -7  10       59.37       48.78     19.04 o
  -1  -7  10     5306.85     5391.52    113.23 o
   0  -7  10      112.62      121.92     17.77 o
   1  -7  10      290.64      334.32     34.66 o
   2  -7  10     1109.11      993.17     54.66 o
 -10  -6  10      236.23      253.29     74.65 o
  -5  -6  10      364.53      327.95     51.99 o
  -4  -6  10       39.50       33.64     19.68 o
  -3  -6  10     2200.11     2073.12     76.38 o
  -2  -6  10     8043.05     8333.67    252.44 o
  -1  -6  10     1860.14     1906.78     42.55 o
   0  -6  10      577.31      581.74     25.38 o
   1  -6  10     1522.02     1627.32     58.42 o
   2  -6  10      114.56      108.41     16.66 o
 -10  -5  10       61.28       70.66     70.66 o
  -9  -5  10      126.31       95.98     66.66 o
  -6  -5  10      123.14      242.11     49.99 o
  -5  -5  10      332.29      374.34     36.76 o
  -4  -5  10      192.38      184.42     23.06 o
  -3  -5  10     5046.81     5188.53    162.06 o
  -2  -5  10     1316.65     1280.53     54.20 o
  -1  -5  10      227.13      205.33     13.04 o
   0  -5  10     2633.64     2662.76     88.57 o
   1  -5  10      444.15      507.35     24.93 o
   2  -5  10     4598.39     3879.36    129.92 o
   3  -5  10     1125.94     1038.29     81.99 o
   4  -5  10      376.84      398.60     61.32 o
   5  -5  10      484.80      342.61     65.32 o
   6  -5  10      199.84      242.63     65.32 o
   7  -5  10      954.67      887.86    106.65 o
   8  -5  10      753.84      671.89     99.98 o
 -10  -4  10      290.96      337.28     78.65 o
  -9  -4  10      731.25      791.87     93.32 o
  -8  -4  10     2132.28     2114.33    138.64 o
  -7  -4  10     1849.44     2011.67    125.31 o
  -6  -4  10       12.02       10.84     28.09 o
  -5  -4  10     1332.50     1350.15     63.14 o
  -4  -4  10      708.59      741.84     44.71 o
  -3  -4  10     2947.07     2832.27     97.53 o
  -2  -4  10     7169.24     6960.59    179.82 o
  -1  -4  10     3330.46     3447.00     67.44 o
   0  -4  10      161.19      154.34     12.77 o
   1  -4  10      179.90      169.55     15.22 o
   2  -4  10     1707.03     1438.80     95.44 o
   3  -4  10     2046.65     2001.21     58.70 o
   4  -4  10      768.35      787.70     61.99 o
   5  -4  10      439.95      441.26     69.32 o
   6  -4  10       54.25       71.99     55.99 o
   7  -4  10      558.59      442.60     78.65 o
   8  -4  10      341.91      287.95     78.65 o
 -10  -3  10      390.08      242.63     71.99 o
  -9  -3  10      283.33      249.29     69.32 o
  -8  -3  10      216.19      239.96     59.99 o
  -7  -3  10      117.40      132.85     45.99 o
  -6  -3  10      876.75      740.71     51.37 o
  -5  -3  10       70.08       57.07     37.99 o
  -4  -3  10      695.62      745.18     42.88 o
  -3  -3  10     1473.44     1380.38     48.38 o
  -2  -3  10      773.91      672.29     31.90 o
  -1  -3  10     4760.64     4807.36     91.87 o
   0  -3  10       17.40       20.06      9.94 o
   1  -3  10     1646.57     1807.69     46.81 o
   2  -3  10     1383.48     1225.96     38.91 o
   3  -3  10      495.87      546.92     26.27 o
   4  -3  10      938.85      903.82     47.57 o
   5  -3  10      347.43      389.83     33.91 o
   6  -3  10       12.34      -43.99     43.99 o
   7  -3  10     1384.18     1089.16    110.65 o
   8  -3  10      725.07      753.21     99.98 o
 -10  -2  10       55.18      165.31     67.99 o
  -9  -2  10      924.30      766.54     85.32 o
  -8  -2  10     1103.62     1077.16     94.65 o
  -7  -2  10      227.67      238.76     37.33 o
  -6  -2  10      110.38      159.98     29.68 o
  -5  -2  10      289.61      242.29     47.99 o
  -4  -2  10     1368.02     1307.81     45.22 o
  -3  -2  10     3533.52     3479.80     80.28 o
  -2  -2  10       28.64       27.43     14.70 o
  -1  -2  10     1565.11     1443.43     38.63 o
   0  -2  10     3198.35     3098.25     72.91 o
   1  -2  10     8936.69     9377.69    197.29 o
   2  -2  10     1222.87     1100.71     34.57 o
   3  -2  10      125.44      128.74     14.33 o
   4  -2  10      892.52      894.58     47.99 o
   5  -2  10      632.16      761.45     47.57 o
   6  -2  10      545.81      576.16     45.13 o
   7  -2  10      377.46      417.27     78.65 o
   8  -2  10       60.28       10.66     65.32 o
 -10  -1  10      883.17      954.51     95.98 o
  -9  -1  10      673.38      529.25     75.99 o
  -8  -1  10      301.52      221.30     53.32 o
  -7  -1  10      352.25      361.32     49.99 o
  -6  -1  10      147.94      150.75     15.01 o
  -5  -1  10     4018.75     4051.49    138.04 o
  -4  -1  10    10698.67    11248.79    338.61 o
  -3  -1  10      392.08      374.43     48.68 o
  -2  -1  10      380.40      357.02     12.96 o
  -1  -1  10     1362.52     1302.96     31.76 o
   0  -1  10     9887.34     9598.91    178.93 o
   1  -1  10     4215.12     4375.87     85.66 o
   2  -1  10       75.62       84.45     12.78 o
   3  -1  10      336.62      332.16     19.83 o
   4  -1  10     1610.33     1637.21     55.21 o
   5  -1  10      999.39     1011.88     62.66 o
   6  -1  10     2105.79     2065.48     89.19 o
   7  -1  10      251.20      167.97     62.66 o
   8  -1  10       16.55       69.32     61.32 o
 -10   0  10        1.81       65.32     57.32 o
  -9   0  10      347.31      274.62     59.99 o
  -8   0  10       31.19       59.99     49.33 o
  -7   0  10      439.19      430.68     70.66 o
  -6   0  10       39.50       50.29     22.71 o
  -5   0  10     1883.10     1775.61     44.57 o
  -4   0  10      389.29      359.01     32.05 o
  -3   0  10       92.41      120.87     10.89 o
  -2   0  10      773.37      817.71     20.95 o
  -1   0  10      686.28      658.98     19.70 o
   0   0  10     8704.47     8035.15    173.80 o
   1   0  10      239.14      258.28     14.83 o
   2   0  10      354.48      335.34     19.91 o
   3   0  10      897.64      842.72     31.30 o
   4   0  10     1110.42     1096.71     46.30 o
   5   0  10     2106.12     2173.57     90.15 o
   6   0  10      497.56      553.80     57.32 o
   7   0  10      152.90      231.72     48.66 o
   8   0  10      610.49      590.57     93.32 o
 -10   1  10      887.14      769.21     89.32 o
  -9   1  10      677.62      653.23     77.32 o
  -8   1  10      302.59      266.74     40.66 o
  -7   1  10      376.73      347.44     43.24 o
  -6   1  10      134.63      143.93     18.66 o
  -5   1  10     4051.66     4114.65    107.86 o
  -4   1  10    10725.95    11181.70    233.66 o
  -3   1  10      413.37      362.14     32.57 o
  -2   1  10      378.19      349.44     13.22 o
  -1   1  10     1357.66     1248.20     28.99 o
   0   1  10     9887.68     9599.24    278.24 o
   1   1  10     4222.49     4320.84    107.87 o
   2   1  10       90.94       97.27     14.45 o
   3   1  10      324.35      357.42     20.99 o
   4   1  10     1589.31     1539.11     55.33 o
   5   1  10      977.42      983.37     44.23 o
   6   1  10     2074.28     2122.86    110.65 o
   7   1  10      259.09      303.53     42.27 o
   8   1  10       17.98       75.99     62.66 o
 -10   2  10       56.37       46.66     59.99 o
  -9   2  10      901.43      846.53     85.32 o
  -8   2  10     1090.20     1015.38    149.98 o
  -7   2  10      227.56      219.30     24.22 o
  -6   2  10       96.64       76.80     19.38 o
  -5   2  10      280.54      286.32     23.18 o
  -4   2  10     1280.39     1215.77     43.34 o
  -3   2  10     3501.20     3369.11     79.66 o
  -2   2  10       26.45       35.74      7.40 o
  -1   2  10     1555.64     1459.67     32.12 o
   0   2  10     3208.35     2964.66     72.93 o
   1   2  10     8955.70     9026.15    198.32 o
   2   2  10     1208.27     1090.30     44.06 o
   3   2  10      122.50      118.13     16.33 o
   4   2  10      882.24      881.35     39.31 o
   5   2  10      632.74      714.39     40.57 o
   6   2  10      554.95      571.61     51.99 o
   7   2  10      382.33      357.28     79.99 o
   8   2  10       61.31       20.00     61.32 o
 -10   3  10      389.48      447.93     73.32 o
  -9   3  10      283.49      285.29     62.66 o
  -8   3  10      214.94      186.69     27.65 o
  -7   3  10      116.20      128.71     30.62 o
  -6   3  10      870.30      900.69     39.20 o
  -5   3  10       69.22       66.55     18.43 o
  -4   3  10      688.70      732.17     33.34 o
  -3   3  10     1487.75     1383.66     53.30 o
  -2   3  10      775.27      673.65     27.42 o
  -1   3  10     4821.92     4833.20     86.99 o
   0   3  10       18.93       29.81     18.23 o
   1   3  10     1626.88     1678.41     48.38 o
   2   3  10     1404.03     1480.07     41.45 o
   3   3  10      507.52      498.29     31.75 o
   4   3  10      964.52      922.63     41.64 o
   5   3  10      349.81      402.15     47.33 o
   6   3  10       12.69       44.31     31.68 o
   7   3  10     1406.24     1246.47    121.31 o
   8   3  10      722.85      867.86    111.98 o
 -10   4  10      303.28      218.63     67.99 o
  -9   4  10      709.53      775.87     82.65 o
  -8   4  10     2116.71     2157.23     72.35 o
  -7   4  10     1852.75     1894.98     75.87 o
  -6   4  10       14.89       23.12     20.79 o
  -5   4  10     1290.91     1339.53     49.19 o
  -4   4  10      688.26      704.16     26.93 o
  -3   4  10     2893.12     2748.49     90.63 o
  -2   4  10     7209.15     7127.23    120.96 o
  -1   4  10     3305.96     3357.36     69.74 o
   0   4  10      149.91      154.88     13.35 o
   1   4  10      199.77      177.23     14.55 o
   2   4  10     1716.13     1668.18     41.10 o
   3   4  10     2053.58     2015.86     55.85 o
   4   4  10      767.32      824.77     39.51 o
   5   4  10      432.74      434.82     83.32 o
   6   4  10       62.51       49.33     57.32 o
   7   4  10      571.50      525.47     61.99 o
   8   4  10      348.20      386.33     79.32 o
 -10   5  10       59.09      131.98     65.32 o
  -9   5  10      122.78      198.63     62.66 o
  -8   5  10      439.52      477.99     54.53 o
  -7   5  10       50.26       59.32     25.30 o
  -6   5  10      135.48      152.16     24.88 o
  -5   5  10      319.41      331.63     19.45 o
  -4   5  10      189.46      173.68     17.45 o
  -3   5  10     5098.45     5015.32     88.58 o
  -2   5  10     1306.52     1252.38     32.18 o
  -1   5  10      219.71      213.21     16.82 o
   0   5  10     2583.18     2655.44    118.53 o
   1   5  10      404.81      430.48     20.19 o
   2   5  10     4555.28     4478.49     89.36 o
   3   5  10     1126.62     1037.83     51.66 o
   4   5  10      377.31      367.89     50.91 o
   5   5  10      532.50      543.22     53.27 o
   6   5  10      202.91      280.05     43.22 o
   7   5  10      950.38     1076.97     75.50 o
   8   5  10      762.10      767.61     71.99 o
  -9   6  10      621.73      669.23     82.65 o
  -8   6  10     1024.12     1024.50     51.28 o
  -7   6  10      732.12      812.86     44.59 o
  -6   6  10      118.54      138.64     27.85 o
  -5   6  10      372.34      333.63     21.73 o
  -4   6  10       34.40       25.36     11.89 o
  -3   6  10     2229.34     2186.12     55.64 o
  -2   6  10     8060.26     8256.08    177.78 o
  -1   6  10     1881.85     1939.52     62.92 o
   0   6  10      566.88      578.67     26.43 o
   1   6  10     1525.81     1574.72     46.90 o
   2   6  10      122.87      112.14     18.57 o
   3   6  10     2144.60     2098.14     70.34 o
   4   6  10      454.85      541.04     47.63 o
   5   6  10      224.40      241.45     39.65 o
   6   6  10     1222.97     1067.84     92.65 o
   7   6  10      187.26      246.84     47.40 o
   8   6  10      231.10      204.46     51.19 o
  -9   7  10      680.66      670.56     85.32 o
  -8   7  10      652.53      691.00     55.80 o
  -7   7  10      733.42      778.09     46.00 o
  -6   7  10     2265.58     2383.28     78.76 o
  -5   7  10      489.54      460.76     30.40 o
  -4   7  10      183.12      194.03     19.38 o
  -3   7  10     2779.44     2560.48     66.41 o
  -2   7  10       68.62       48.32     20.59 o
  -1   7  10     5268.81     5549.34    123.14 o
   0   7  10      119.34      108.08     17.18 o
   1   7  10      300.89      311.84     23.03 o
   2   7  10     1157.26     1181.00     41.56 o
   3   7  10      683.61      629.64     38.36 o
   4   7  10      554.26      611.90     82.65 o
   5   7  10      729.50      596.41     69.32 o
   6   7  10       98.41       67.59     61.32 o
   7   7  10      652.09      792.28     68.48 o
  -9   8  10      360.18      261.29     69.32 o
  -8   8  10      333.12      344.31     47.54 o
  -7   8  10      220.75      194.09     39.86 o
  -6   8  10      140.48      124.05     28.19 o
  -5   8  10      611.71      600.98     38.19 o
  -4   8  10     1225.72     1278.01     51.57 o
  -3   8  10      786.90      745.29     38.87 o
  -2   8  10      653.22      736.99     31.82 o
  -1   8  10     1137.75     1243.74     42.16 o
   0   8  10     1245.44     1197.11     45.42 o
   1   8  10      179.44      183.36     20.77 o
   2   8  10      815.22      869.50     37.82 o
   3   8  10      679.31      755.83     43.23 o
   4   8  10      490.73      638.56     82.65 o
   5   8  10      287.87      283.60     45.36 o
   6   8  10      450.77      435.72     52.51 o
   7   8  10      363.73      456.01     58.56 o
  -8   9  10      280.05      185.30     63.99 o
  -7   9  10      273.29      269.15     49.99 o
  -6   9  10      620.73      573.75     47.83 o
  -5   9  10       67.41       92.31     26.65 o
  -4   9  10      976.34     1056.14     47.14 o
  -3   9  10     1055.76     1043.16     39.53 o
  -2   9  10      392.01      440.51     26.89 o
  -1   9  10     1466.99     1495.93     47.21 o
   0   9  10     2743.00     2697.25     70.76 o
   1   9  10     2280.80     2411.06     66.38 o
   2   9  10      899.61      964.51     48.54 o
   3   9  10       86.62      121.90     44.66 o
   4   9  10       63.13       21.28     31.33 o
   5   9  10      817.19      870.23     66.29 o
   6   9  10      451.74      425.44     55.37 o
  -8  10  10      224.19      182.64     69.32 o
  -7  10  10      239.79       95.98     61.32 o
  -6  10  10      217.63      333.55     59.99 o
  -5  10  10      233.90      237.73     37.96 o
  -4  10  10      142.88      130.14     26.08 o
  -3  10  10      121.99      173.85     22.20 o
  -2  10  10      727.04      741.65     34.56 o
  -1  10  10     1570.32     1587.43     50.93 o
   0  10  10     2895.53     2882.25     75.88 o
   1  10  10       30.46       42.22     20.58 o
   2  10  10      289.48      274.04     39.86 o
   3  10  10      798.19      780.42     57.97 o
   4  10  10      912.62      942.51    106.65 o
   5  10  10      599.80      597.30     60.49 o
   6  10  10       34.41       -8.18     39.72 o
  -7  11  10       30.77       69.32     67.99 o
  -6  11  10       24.33       -4.00     58.66 o
  -5  11  10      595.46      582.80     69.32 o
  -4  11  10      554.70      643.91     50.59 o
  -3  11  10      349.01      322.14     30.77 o
  -2  11  10      190.79      186.22     33.75 o
  -1  11  10      589.66      565.65     32.78 o
   0  11  10     1073.98     1068.00     43.02 o
   1  11  10      443.28      425.88     46.43 o
   2  11  10       72.95       48.27     35.67 o
   3  11  10      297.53      357.05     93.98 o
   4  11  10      312.49      375.39    123.98 o
   5  11  10      295.02      329.13     54.42 o
  -6  12  10      164.75      129.31     70.66 o
  -5  12  10      182.96       78.65     65.32 o
  -4  12  10     1313.63     1317.93     69.78 o
  -3  12  10      315.22      404.87     44.20 o
  -2  12  10      362.20      378.37     29.65 o
  -1  12  10      859.80      895.15     48.29 o
   0  12  10      279.22      276.77     43.24 o
   1  12  10      144.04      102.98     39.56 o
   2  12  10      388.80      483.41     83.32 o
   3  12  10      199.15      205.24     75.99 o
   4  12  10      441.51      399.67    129.31 o
  -5  13  10      402.90      333.28     82.65 o
  -4  13  10      262.82      214.63     69.32 o
  -3  13  10       83.56       54.88     60.66 o
  -2  13  10      320.54      374.76     44.84 o
  -1  13  10      530.38      579.36     57.48 o
   0  13  10       64.00       63.35     41.35 o
   1  13  10      228.24      171.47     44.71 o
   2  13  10       41.16        7.91     47.99 o
   3  13  10      268.03      319.51     54.58 o
  -4  14  10      159.84       51.99     69.32 o
  -3  14  10       67.40      -10.66     67.99 o
  -2  14  10      905.45      898.52    102.65 o
  -1  14  10      332.85      383.94     79.99 o
   0  14  10      607.73      711.87     67.28 o
   1  14  10       10.64      -42.29     42.29 o
   2  14  10       13.54       39.07     47.54 o
  -5 -13  11      169.81      166.64     58.66 o
  -4 -12  11      184.94      134.64     47.99 o
  -1 -12  11      464.32      399.94     42.66 o
  -4 -11  11      108.01      139.25     33.45 o
  -3 -11  11      799.72      886.52     75.99 o
  -1 -11  11      321.89      338.61     39.99 o
  -4 -10  11      182.90      220.10     34.40 o
  -3 -10  11       43.53       56.66     27.34 o
  -2 -10  11      748.82      831.87     65.32 o
  -1 -10  11     1497.45     1522.42     81.32 o
   0 -10  11      594.20      606.57     43.99 o
  -5  -9  11       17.80        6.67     43.99 o
  -4  -9  11      239.35      207.43     45.99 o
  -3  -9  11     3059.44     3169.13    112.62 o
  -2  -9  11     2171.08     2362.05     71.03 o
  -1  -9  11      399.42      427.06     25.08 o
   0  -9  11      508.13      489.25     39.99 o
  -5  -8  11      250.59      234.00     36.28 o
  -4  -8  11      146.54      161.86     30.17 o
  -3  -8  11      905.57      864.67     49.48 o
  -2  -8  11     1043.25     1093.69     48.51 o
  -1  -8  11      350.55      352.90     20.25 o
   0  -8  11      730.34      719.76     30.86 o
  -9  -7  11      643.12      625.23     91.99 o
  -8  -7  11       72.27       45.33     55.99 o
  -7  -7  11      264.89      270.62     61.32 o
  -6  -7  11      352.43      266.62     59.99 o
  -5  -7  11      179.83      176.39     33.94 o
  -4  -7  11     4114.76     3910.01    138.48 o
  -3  -7  11      597.14      606.97     41.44 o
  -2  -7  11     1511.89     1496.49     61.25 o
  -1  -7  11      504.82      455.12     19.85 o
   0  -7  11      177.75      186.28     17.45 o
   1  -7  11     1007.00      994.45     42.88 o
  -9  -6  11       76.26      -26.66     58.66 o
  -8  -6  11      551.29      766.54     87.99 o
  -7  -6  11      203.59      185.30     59.99 o
  -6  -6  11       30.52       41.89     45.99 o
  -5  -6  11     2300.21     2211.17     91.42 o
  -4  -6  11      310.98      242.99     32.51 o
  -3  -6  11      594.83      576.97     39.56 o
  -2  -6  11      200.67      124.61     36.66 o
  -1  -6  11      449.79      451.99     19.66 o
   0  -6  11     4075.58     4093.83    102.15 o
   1  -6  11      812.46      806.49     39.11 o
   2  -6  11     1609.77     1354.32     52.69 o
 -10  -5  11      195.13      251.96     77.32 o
  -9  -5  11      660.60      746.55     93.32 o
  -8  -5  11       99.28       91.99     54.66 o
  -7  -5  11      370.78      395.94     66.66 o
  -6  -5  11      250.92      243.58     85.32 o
  -5  -5  11     1749.42     1689.24     73.51 o
  -4  -5  11     4334.40     4314.57    147.92 o
  -3  -5  11      586.14      582.04     38.65 o
  -2  -5  11      225.22      221.95     22.81 o
  -1  -5  11      368.72      357.56     16.17 o
   0  -5  11      486.72      448.84     23.10 o
   1  -5  11     3518.71     3683.80    111.56 o
   2  -5  11      171.49      146.82     21.41 o
   3  -5  11      591.12      643.98     46.21 o
   4  -5  11      629.17      627.90     71.99 o
   5  -5  11       86.37      137.31     57.32 o
   6  -5  11      776.36      662.56     89.32 o
   7  -5  11      181.74      183.97     69.32 o
   8  -5  11      128.50      102.65     77.32 o
 -10  -4  11      135.56      217.30     73.32 o
  -9  -4  11       57.26       65.32     57.32 o
  -8  -4  11      412.59      443.93     71.99 o
  -7  -4  11      145.73      135.98     53.32 o
  -6  -4  11       56.06       22.83     29.68 o
  -5  -4  11     3973.07     3882.80    147.98 o
  -4  -4  11     1865.17     1785.07     77.30 o
  -3  -4  11     1171.02     1138.67     44.77 o
  -2  -4  11     1209.98     1173.08     45.15 o
  -1  -4  11     3756.08     3836.20     75.66 o
   0  -4  11     6909.35     7152.73    149.10 o
   1  -4  11     3289.27     3318.18    100.06 o
   2  -4  11      574.38      485.56     31.04 o
   3  -4  11     1169.46     1281.16     45.88 o
   4  -4  11      219.15      225.37     38.66 o
   5  -4  11     4463.26     4421.95    230.63 o
   6  -4  11     1898.36     1810.37    127.98 o
   7  -4  11      515.58      405.27     79.99 o
   8  -4  11      718.50      669.23    101.32 o
 -10  -3  11      350.98      287.95     77.32 o
  -9  -3  11      728.55      681.22     87.99 o
  -8  -3  11      200.90      153.31     58.66 o
  -7  -3  11       14.49       30.66     47.99 o
  -6  -3  11     2249.77     2336.55    163.97 o
  -5  -3  11      859.67      764.58     48.54 o
  -4  -3  11     1012.28     1005.57     43.40 o
  -3  -3  11     1333.13     1392.32     50.38 o
  -2  -3  11      208.46      217.21     15.92 o
  -1  -3  11     5410.22     5498.14    121.04 o
   0  -3  11      416.43      432.19     18.44 o
   1  -3  11     1158.33     1193.12     36.53 o
   2  -3  11      279.68      238.68     28.29 o
   3  -3  11      129.65      139.32     17.24 o
   4  -3  11     3180.68     3148.45    157.31 o
   5  -3  11      101.03      132.20     39.33 o
   6  -3  11      846.62      911.85     97.32 o
   7  -3  11      196.21       97.32     65.32 o
   8  -3  11      252.05      202.63     78.65 o
 -10  -2  11       21.56       86.65     65.32 o
  -9  -2  11       20.76       59.99     58.66 o
  -8  -2  11      420.30      401.27     67.99 o
  -7  -2  11     1241.84     1370.32     68.79 o
  -6  -2  11      462.47      468.23     41.44 o
  -5  -2  11       38.78       33.11     23.51 o
  -4  -2  11     3792.49     3892.60    106.36 o
  -3  -2  11     2326.45     2411.51     86.70 o
  -2  -2  11     2077.89     1967.25     50.28 o
  -1  -2  11     1133.58     1107.92     29.41 o
   0  -2  11      379.96      400.15     24.15 o
   1  -2  11     2175.27     2192.30     54.08 o
   2  -2  11     2887.79     2588.68    164.90 o
   3  -2  11      417.25      459.17     26.53 o
   4  -2  11      346.00      346.23     42.66 o
   5  -2  11      282.06      293.30     33.78 o
   6  -2  11     1078.92      922.52    101.32 o
   7  -2  11     1254.36     1149.15    114.65 o
   8  -2  11      129.83       34.66     67.99 o
 -10  -1  11       38.40       74.65     61.32 o
  -9  -1  11       48.10        8.00     54.66 o
  -8  -1  11      980.29      889.19     87.99 o
  -7  -1  11      846.91      861.24     56.98 o
  -6  -1  11     1407.16     1354.28     65.04 o
  -5  -1  11      470.38      419.38     37.67 o
  -4  -1  11     1208.02     1227.34     45.45 o
  -3  -1  11     6976.60     7204.69    156.85 o
  -2  -1  11     5816.36     5417.91     94.90 o
  -1  -1  11     5626.17     5732.53    111.66 o
   0  -1  11       59.96       50.96     10.88 o
   1  -1  11      167.85      171.94     16.76 o
   2  -1  11     4580.04     4209.76    214.74 o
   3  -1  11     5856.47     5570.31    127.65 o
   4  -1  11     2408.02     2451.47     96.34 o
   5  -1  11      532.39      543.77     43.82 o
   6  -1  11      638.99      630.52     49.80 o
   7  -1  11      540.25      637.23     87.99 o
   8  -1  11     1703.64     1499.76    138.64 o
 -10   0  11      257.07      285.29     70.66 o
  -9   0  11      195.67      149.31     55.99 o
  -8   0  11      144.85      159.97     54.66 o
  -7   0  11     2456.12     2423.55     97.04 o
  -6   0  11     1396.15     1487.56     68.34 o
  -5   0  11     2696.69     2691.66     99.80 o
  -4   0  11       25.55       61.86     23.51 o
  -3   0  11       90.27       99.57     10.31 o
  -2   0  11     7129.41     6872.60    119.08 o
  -1   0  11      197.17      261.69     15.34 o
   0   0  11       78.64       68.66     14.40 o
   1   0  11       57.72       52.89     13.80 o
   2   0  11      458.57      446.87     28.78 o
   3   0  11     2451.92     2289.47     60.49 o
   4   0  11     1447.13     1422.66     53.57 o
   5   0  11     1782.13     1732.09     80.02 o
   6   0  11      106.09      101.01     33.04 o
   7   0  11       40.76       85.32     58.66 o
   8   0  11      105.02      106.65     67.99 o
 -10   1  11       39.57       -6.67     57.32 o
  -9   1  11       42.72       18.66     53.32 o
  -8   1  11      970.48     1022.50     90.65 o
  -7   1  11      849.99      777.87     60.66 o
  -6   1  11     1404.69     1389.78     48.36 o
  -5   1  11      476.48      475.16     29.09 o
  -4   1  11     1252.25     1230.70     47.72 o
  -3   1  11     6976.10     7204.02    150.80 o
  -2   1  11     5864.19     5398.76     95.26 o
  -1   1  11     5630.79     5813.33    101.83 o
   0   1  11       57.90       56.40     13.38 o
   1   1  11      164.59      169.47     17.14 o
   2   1  11     4593.39     4266.34    140.47 o
   3   1  11     5877.96     5769.31    129.20 o
   4   1  11     2445.14     2589.07    113.40 o
   5   1  11      567.02      595.03     36.28 o
   6   1  11      655.47      737.11     79.32 o
   7   1  11      535.68      413.27     81.32 o
   8   1  11     1720.63     1882.36    142.64 o
 -10   2  11       20.80       18.66     57.32 o
  -9   2  11       27.19      -17.33     53.32 o
  -8   2  11      445.85      467.92     66.66 o
  -7   2  11     1224.43     1109.68    119.31 o
  -6   2  11      454.52      458.25     27.42 o
  -5   2  11       38.55       23.03     16.09 o
  -4   2  11     3801.71     3661.71    100.60 o
  -3   2  11     2394.54     2506.18     58.99 o
  -2   2  11     2060.59     1954.03     36.32 o
  -1   2  11     1133.16     1068.54     32.86 o
   0   2  11      386.83      417.31     22.46 o
   1   2  11     2156.70     1880.52     53.78 o
   2   2  11     2907.16     2865.02     85.82 o
   3   2  11      417.82      460.30     25.85 o
   4   2  11      334.60      360.12     36.41 o
   5   2  11      280.50      260.80     27.71 o
   6   2  11     1092.48     1205.32     68.21 o
   7   2  11     1248.14     1305.12    123.98 o
   8   2  11      130.99       71.99     66.66 o
 -10   3  11      350.60      333.28     71.99 o
  -9   3  11      738.11      853.20     89.32 o
  -8   3  11      198.36      181.30     54.66 o
  -7   3  11       11.14       -2.66     21.15 o
  -6   3  11     2277.46     2273.18     99.66 o
  -5   3  11      839.26      805.11     37.32 o
  -4   3  11      978.75      972.40     37.75 o
  -3   3  11     1314.11     1369.76     39.50 o
  -2   3  11      222.89      209.18     10.27 o
  -1   3  11     5451.19     5640.85    100.31 o
   0   3  11      393.55      366.63     21.98 o
   1   3  11     1168.51     1100.36     37.54 o
   2   3  11      285.47      287.96     20.40 o
   3   3  11      125.67      153.07     18.36 o
   4   3  11     3143.18     3127.26     94.22 o
   5   3  11       99.38       85.01     32.02 o
   6   3  11      825.71     1029.17    107.98 o
   7   3  11      196.46      114.65     63.99 o
   8   3  11      256.42      318.62     81.32 o
 -10   4  11      129.54       75.99     62.66 o
  -9   4  11       59.17       17.33     54.66 o
  -8   4  11      416.91      266.62     62.66 o
  -7   4  11      136.50      106.00     32.84 o
  -6   4  11       69.42       64.61     22.16 o
  -5   4  11     4006.31     3877.27     88.03 o
  -4   4  11     1904.91     2005.08     51.54 o
  -3   4  11     1189.47     1196.41     37.07 o
  -2   4  11     1159.72     1176.65     30.60 o
  -1   4  11     3723.85     3852.67     88.59 o
   0   4  11     6922.53     6839.20    136.78 o
   1   4  11     3268.84     3085.87     69.43 o
   2   4  11      575.14      579.23     50.41 o
   3   4  11     1162.40     1176.08     40.99 o
   4   4  11      227.49      278.41     71.99 o
   5   4  11     4470.03     4481.04    161.61 o
   6   4  11     1924.69     1671.73    134.64 o
   7   4  11      493.30      495.40     55.72 o
   8   4  11      705.89      780.38     79.99 o
 -10   5  11      195.53       91.99     67.99 o
  -9   5  11      660.16      651.89     81.32 o
  -8   5  11       97.82      126.65     58.66 o
  -7   5  11      379.43      377.54     33.27 o
  -6   5  11      253.43      220.97     27.05 o
  -5   5  11     1730.60     1691.24     47.38 o
  -4   5  11     4334.79     4522.81    112.76 o
  -3   5  11      548.26      528.68     19.79 o
  -2   5  11      224.24      243.16     14.46 o
  -1   5  11      358.78      338.30     20.69 o
   0   5  11      506.74      459.69     24.29 o
   1   5  11     3495.23     3328.60     76.45 o
   2   5  11      162.76      169.49     16.63 o
   3   5  11      570.07      549.40     25.51 o
   4   5  11      634.50      622.35     80.65 o
   5   5  11       92.49      108.39     35.49 o
   6   5  11      751.42      684.64     68.66 o
   7   5  11      174.84       96.20     42.41 o
   8   5  11      121.20      226.84     50.90 o
  -9   6  11       71.55      121.31     65.32 o
  -8   6  11      556.62      480.77     48.21 o
  -7   6  11      205.94      196.93     38.42 o
  -6   6  11       23.30       24.12     25.63 o
  -5   6  11     2323.78     2294.65     59.83 o
  -4   6  11      335.87      305.74     21.59 o
  -3   6  11      579.16      555.79     29.47 o
  -2   6  11      185.26      170.53     17.64 o
  -1   6  11      468.29      491.93     32.71 o
   0   6  11     4073.14     4025.52     95.85 o
   1   6  11      855.99      767.91     39.65 o
   2   6  11     1640.45     1649.01     50.22 o
   3   6  11      431.46      412.74     32.61 o
   4   6  11      136.25      100.61     28.46 o
   5   6  11     1808.13     1756.15    124.65 o
   6   6  11      530.02      504.48     59.32 o
   7   6  11      538.65      526.92     59.41 o
  -9   7  11      631.05      745.21     91.99 o
  -8   7  11       69.80       24.23     39.39 o
  -7   7  11      258.26      182.40     32.94 o
  -6   7  11      331.45      338.14     34.13 o
  -5   7  11      183.20      187.20     21.13 o
  -4   7  11     4017.76     4159.56    114.00 o
  -3   7  11      596.62      632.04     28.47 o
  -2   7  11     1538.15     1418.55     48.91 o
  -1   7  11      423.78      423.73     41.75 o
   0   7  11      173.29      154.07     19.31 o
   1   7  11      973.59      924.51     37.43 o
   2   7  11       41.13       61.88     19.39 o
   3   7  11      596.20      651.84     40.09 o
   4   7  11     2556.22     2299.88    225.30 o
   5   7  11      977.45      924.23     64.90 o
   6   7  11      181.91      192.37     44.52 o
   7   7  11      129.88      143.39     44.84 o
  -8   8  11      631.11      596.16     55.94 o
  -7   8  11        9.78       45.04     37.01 o
  -6   8  11       84.23       74.91     29.71 o
  -5   8  11      246.76      189.63     29.87 o
  -4   8  11      122.80      114.65     26.17 o
  -3   8  11      852.19      811.49     44.64 o
  -2   8  11     1019.70     1015.20     38.46 o
  -1   8  11      368.05      385.69     44.57 o
   0   8  11      730.08      726.42     32.89 o
   1   8  11       79.17       87.35     19.78 o
   2   8  11     1329.65     1383.30     48.91 o
   3   8  11      658.93      687.70     95.32 o
   4   8  11       77.52       88.19     36.44 o
   5   8  11      337.10      384.59     49.64 o
   6   8  11      213.16      269.32     99.98 o
   7   8  11      366.69      260.04     51.89 o
  -8   9  11      257.63      233.30     69.32 o
  -7   9  11      329.43      269.60     44.77 o
  -6   9  11       59.88       37.76     28.46 o
  -5   9  11       16.47      -23.85     24.56 o
  -4   9  11      220.23      206.03     28.96 o
  -3   9  11     3079.85     3137.67    152.83 o
  -2   9  11     2251.54     2226.49     63.06 o
  -1   9  11      366.04      355.47     27.71 o
   0   9  11      498.23      474.38     29.21 o
   1   9  11      310.80      280.33     29.44 o
   2   9  11     1135.56     1181.05     66.80 o
   3   9  11      991.75      997.04     77.99 o
   4   9  11      164.66      176.31     39.06 o
   5   9  11      429.50      380.04    129.98 o
   6   9  11      103.82       68.81     43.64 o
  -8  10  11       61.53      118.65     67.99 o
  -7  10  11      186.07      103.98     62.66 o
  -6  10  11      123.97      143.15     39.46 o
  -5  10  11      539.76      513.59     50.35 o
  -4  10  11      181.52      195.15     29.31 o
  -3  10  11       45.71       72.28     25.19 o
  -2  10  11      755.56      726.78     35.27 o
  -1  10  11     1492.80     1577.80     51.97 o
   0  10  11      559.62      595.85     38.68 o
   1  10  11      653.01      667.30     41.39 o
   2  10  11      290.75      357.14     72.65 o
   3  10  11      204.92      194.66     41.19 o
   4  10  11      396.62      358.61     47.99 o
   5  10  11      637.28      533.02     58.23 o
  -7  11  11       44.88       31.99     65.32 o
  -6  11  11     1188.84     1141.15    103.98 o
  -5  11  11      169.64      149.70     39.39 o
  -4  11  11      107.02      137.04     53.67 o
  -3  11  11      821.68      983.77     48.35 o
  -2  11  11      403.66      450.77     35.77 o
  -1  11  11      333.74      318.62     34.31 o
   0  11  11      134.20      152.36     29.73 o
   1  11  11       37.70       13.27     32.43 o
   2  11  11      481.84      449.54     50.85 o
   3  11  11      144.75      157.73     43.23 o
   4  11  11      188.86      163.70     47.63 o
   5  11  11       56.06       24.00     71.99 o
  -6  12  11      331.42      238.63     75.99 o
  -5  12  11      123.09      101.32     62.66 o
  -4  12  11      161.32      162.36     43.33 o
  -3  12  11      670.04      653.18     52.16 o
  -2  12  11      381.38      378.12     46.09 o
  -1  12  11      470.69      456.69     39.17 o
   0  12  11      161.25      158.36     32.31 o
   1  12  11      706.62      682.88     59.98 o
   2  12  11      550.17      563.57     56.35 o
   3  12  11      128.10      132.59     65.99 o
   4  12  11      456.92      376.03     54.66 o
  -5  13  11      169.35      150.64     74.65 o
  -4  13  11      515.75      459.93     83.99 o
  -3  13  11      597.54      595.68     93.98 o
  -2  13  11      256.98      389.20     46.76 o
  -1  13  11      318.02      280.63     45.16 o
   0  13  11      108.32      106.34     44.77 o
   1  13  11      161.30       97.29     43.33 o
   2  13  11      190.49      140.66     55.99 o
   3  13  11      246.13      139.06     80.65 o
  -3  14  11      192.06      117.31     75.99 o
  -2  14  11       32.49       77.72     55.32 o
  -1  14  11      222.34      193.30     77.32 o
   0  14  11      682.21      818.46     69.68 o
   1  14  11      313.16      399.72     83.32 o
  -6 -12  12      156.98      117.31     62.66 o
  -5 -12  12      296.64      294.62     63.99 o
  -4 -12  12       53.38       61.32     50.66 o
  -1 -12  12        4.38      -29.33     29.33 o
  -7 -11  12      250.56      259.96     70.66 o
  -6 -11  12      157.25       93.32     57.32 o
  -5 -11  12       48.61      105.32     54.66 o
  -4 -11  12      558.69      534.58     67.99 o
  -3 -11  12      918.29      982.51     78.65 o
  -2 -11  12      411.18      386.60     43.99 o
  -1 -11  12     1117.72     1078.49     69.32 o
  -7 -10  12       63.36       61.32     61.32 o
  -6 -10  12        6.50       12.00     55.99 o
  -5 -10  12     1522.52     1459.76    106.65 o
  -4 -10  12      510.60      517.27     43.83 o
  -3 -10  12       31.74       -0.69     28.23 o
  -2 -10  12       85.63       43.99     24.98 o
  -1 -10  12      243.39      239.96     35.99 o
   0 -10  12     3877.31     3935.36    162.64 o
  -8  -9  12       52.39       21.33     65.32 o
  -7  -9  12      146.05      114.65     62.66 o
  -6  -9  12       25.99       35.99     51.99 o
  -5  -9  12      166.70      139.98     49.33 o
  -4  -9  12      657.10      582.57     45.71 o
  -3  -9  12      426.58      461.92     39.56 o
  -2  -9  12     1040.55     1020.26     41.39 o
  -1  -9  12      558.61      531.56     48.66 o
   0  -9  12      316.11      305.28     34.66 o
  -8  -8  12        2.29       38.66     59.99 o
  -7  -8  12      448.48      425.26     74.65 o
  -6  -8  12      883.76      770.54     82.65 o
  -5  -8  12      984.51      992.19     60.33 o
  -4  -8  12     1787.99     1641.00     76.82 o
  -3  -8  12      481.50      496.50     40.50 o
  -2  -8  12     1117.35     1107.49     50.80 o
  -1  -8  12     2173.33     2184.81     55.18 o
   0  -8  12     2200.21     2158.50     61.72 o
  -9  -7  12       42.69       61.32     69.32 o
  -8  -7  12      166.74      155.97     67.99 o
  -7  -7  12      309.62      258.62     65.32 o
  -6  -7  12       41.52       70.66     50.66 o
  -5  -7  12      136.84       98.06     30.94 o
  -4  -7  12      943.51      786.43    101.32 o
  -3  -7  12      250.66      222.22     30.54 o
  -2  -7  12      338.03      319.43     27.77 o
  -1  -7  12     1506.62     1453.68     48.14 o
   0  -7  12     1659.66     1736.32     52.21 o
   1  -7  12     4380.96     4632.58    201.30 o
  -9  -6  12       32.09       14.66     65.32 o
  -8  -6  12       69.88       55.99     54.66 o
  -7  -6  12      547.62      370.61     67.99 o
  -6  -6  12     1681.97     1659.73    106.65 o
  -5  -6  12      519.82      472.90     41.44 o
  -4  -6  12     1039.54     1015.13     56.54 o
  -3  -6  12     1026.99     1100.99     62.66 o
  -2  -6  12     1171.41     1276.30     44.19 o
  -1  -6  12     3304.68     3166.22     70.76 o
   0  -6  12      933.09      958.18     41.24 o
   1  -6  12     2443.16     2546.19     82.38 o
   2  -6  12     2474.69     2085.00    113.32 o
  -9  -5  12       63.62       65.32     59.99 o
  -8  -5  12      462.58      427.93     71.99 o
  -7  -5  12     1830.51     1709.06    117.31 o
  -6  -5  12       58.80       64.76     31.06 o
  -5  -5  12      218.44      212.38     33.37 o
  -4  -5  12      327.97      357.53     54.66 o
  -3  -5  12     4693.04     4692.15    158.23 o
  -2  -5  12     7982.93     8032.18    199.17 o
  -1  -5  12     1125.15     1068.27     32.45 o
   0  -5  12       23.53       23.38     25.28 o
   1  -5  12      416.16      459.63     31.06 o
   2  -5  12     1956.60     1684.76    102.99 o
   3  -5  12     4353.41     4452.98    190.64 o
   4  -5  12     1100.16     1121.15     98.65 o
   5  -5  12      339.79      297.29     67.99 o
   6  -5  12      494.60      407.93     79.99 o
   7  -5  12      108.45      -21.33     59.99 o
 -10  -4  12      123.77      299.95     78.65 o
  -9  -4  12       31.33      150.64     66.66 o
  -8  -4  12      213.30      233.30     63.99 o
  -7  -4  12     1016.84     1025.17     91.99 o
  -6  -4  12      428.01      395.49     42.42 o
  -5  -4  12      144.67      138.46     29.99 o
  -4  -4  12       50.47       62.96     26.66 o
  -3  -4  12      649.82      631.80     80.65 o
  -2  -4  12      483.68      491.91     31.73 o
  -1  -4  12      629.03      580.70     28.61 o
   0  -4  12     2326.38     2346.20     65.57 o
   1  -4  12        4.40      -13.33     15.39 o
   2  -4  12      821.46      658.57     54.99 o
   3  -4  12       21.76       32.11     14.94 o
   4  -4  12      824.90      961.18     87.99 o
   5  -4  12      864.86     1163.81    103.98 o
   6  -4  12      143.08      134.64     62.66 o
   7  -4  12      419.55      393.27     79.99 o
 -10  -3  12       82.06       38.66     59.99 o
  -9  -3  12      750.29      789.21     87.99 o
  -8  -3  12      660.31      699.89     82.65 o
  -7  -3  12     1551.52     1382.44     99.98 o
  -6  -3  12      853.53      785.26     53.73 o
  -5  -3  12      165.68      132.61     41.99 o
  -4  -3  12     1771.17     1648.73     81.99 o
  -3  -3  12     5207.91     5222.68    169.55 o
  -2  -3  12     4315.08     4462.94    100.91 o
  -1  -3  12     2956.99     2702.92     70.99 o
   0  -3  12      237.59      243.59     15.90 o
   1  -3  12     3374.69     3354.91    132.41 o
   2  -3  12     1067.05      885.88     38.70 o
   3  -3  12     1656.71     1565.48     72.36 o
   4  -3  12     2236.22     2153.21     87.05 o
   5  -3  12      619.02      545.25     77.32 o
   6  -3  12      497.26      493.25     78.65 o
   7  -3  12      632.45      589.24     94.65 o
   8  -3  12      631.94      507.92     98.65 o
 -10  -2  12      214.49       41.33     65.32 o
  -9  -2  12      104.41      134.64     62.66 o
  -8  -2  12      840.73      738.55     79.99 o
  -7  -2  12      690.81      579.91     70.66 o
  -6  -2  12      584.09      606.43     47.02 o
  -5  -2  12     1102.65     1054.93     56.56 o
  -4  -2  12     1197.54     1155.67     60.66 o
  -3  -2  12     2871.60     2920.08     85.87 o
  -2  -2  12     1251.55     1272.32     73.70 o
  -1  -2  12     1672.69     1648.10     39.54 o
   0  -2  12     1360.20     1320.11     35.30 o
   1  -2  12     2514.99     2593.05     77.93 o
   2  -2  12     3283.70     2828.10    199.66 o
   3  -2  12     1219.31     1161.23     44.82 o
   4  -2  12     2300.83     2114.49     99.32 o
   5  -2  12      387.73      406.61     40.19 o
   6  -2  12     1032.70     1062.49    106.65 o
   7  -2  12     1111.60      978.51    113.32 o
   8  -2  12      605.53      551.91     94.65 o
 -10  -1  12       31.95       -2.67     61.32 o
  -9  -1  12      368.29      299.95     70.66 o
  -8  -1  12      276.72      227.96     59.99 o
  -7  -1  12      116.02      146.76     35.11 o
  -6  -1  12      286.29      230.66     35.34 o
  -5  -1  12       86.21       99.21     28.23 o
  -4  -1  12     2991.21     3000.70     82.60 o
  -3  -1  12      488.05      481.16     32.33 o
  -2  -1  12      271.18      273.28     14.57 o
  -1  -1  12     1086.19     1040.40     29.98 o
   0  -1  12      641.87      585.19     29.82 o
   1  -1  12     2772.80     2743.74     78.51 o
   2  -1  12      278.65      238.03     19.63 o
   3  -1  12     1057.67      940.78     68.28 o
   4  -1  12      525.43      558.87     42.66 o
   5  -1  12      532.49      593.11     56.66 o
   6  -1  12       51.81       46.66     57.32 o
   7  -1  12      126.61      105.32     66.66 o
   8  -1  12       40.73       50.66     66.66 o
 -10   0  12      617.43      717.22     90.65 o
  -9   0  12      129.57       57.32     51.99 o
  -8   0  12      379.69      365.27     62.66 o
  -7   0  12      203.67      170.17     35.67 o
  -6   0  12     2594.09     2559.77    147.98 o
  -5   0  12     2541.32     2671.33    102.25 o
  -4   0  12     4663.48     4402.14    148.36 o
  -3   0  12       72.93       83.50      8.20 o
  -2   0  12       46.90       36.01      9.64 o
  -1   0  12        7.89       24.32     11.54 o
   0   0  12    15340.51    15743.56    449.11 o
   1   0  12    14823.42    14815.81    313.71 o
   2   0  12      892.40      815.59     38.98 o
   3   0  12      835.70      778.85     33.36 o
   4   0  12       14.61       68.52     24.40 o
   5   0  12     2574.83     2741.29    108.91 o
   6   0  12     2408.35     2483.89    161.97 o
   7   0  12     1007.03     1174.48    119.98 o
   8   0  12      921.83      833.20    109.32 o
 -10   1  12       35.16       83.99     61.32 o
  -9   1  12      363.95      295.95     66.66 o
  -8   1  12      264.64      246.63     59.99 o
  -7   1  12      114.14      138.20     51.33 o
  -6   1  12      279.63      259.90     37.23 o
  -5   1  12       80.07       76.75     14.90 o
  -4   1  12     2934.37     2902.38     82.51 o
  -3   1  12      475.55      461.86     25.11 o
  -2   1  12      230.28      244.89     13.95 o
  -1   1  12     1117.71     1067.24     30.65 o
   0   1  12      604.91      571.80     26.55 o
   1   1  12     2766.91     2612.93     67.74 o
   2   1  12      264.12      236.37     24.05 o
   3   1  12     1088.43     1063.86     38.32 o
   4   1  12      560.02      556.41     40.65 o
   5   1  12      551.49      601.49     68.66 o
   6   1  12       51.34       91.93     36.16 o
   7   1  12      117.94       99.98     63.99 o
   8   1  12       33.72       79.99     67.99 o
 -10   2  12      213.89      247.96     69.32 o
  -9   2  12      110.29       53.32     57.32 o
  -8   2  12      849.43      721.22     81.32 o
  -7   2  12      703.49      633.84     50.43 o
  -6   2  12      557.31      517.75     30.66 o
  -5   2  12     1095.78     1124.63     44.50 o
  -4   2  12     1254.87     1229.39     41.83 o
  -3   2  12     2899.92     2893.86     68.80 o
  -2   2  12     1271.63     1283.19     37.04 o
  -1   2  12     1634.10     1563.31     47.40 o
   0   2  12     1403.33     1425.75     42.97 o
   1   2  12     2554.63     2621.16     74.27 o
   2   2  12     3278.70     2998.25    109.08 o
   3   2  12     1244.50     1237.34     69.21 o
   4   2  12     2290.11     2104.54     71.33 o
   5   2  12      368.77      337.73     41.56 o
   6   2  12     1066.38     1290.46    117.31 o
   7   2  12     1152.88     1207.80    118.65 o
   8   2  12      586.49      614.57    102.65 o
 -10   3  12       84.66      127.98     65.32 o
  -9   3  12      727.78      711.89     85.32 o
  -8   3  12      653.85      639.90     77.32 o
  -7   3  12     1560.06     1413.46     73.51 o
  -6   3  12      874.32      867.31     68.37 o
  -5   3  12      176.06      134.51     21.21 o
  -4   3  12     1705.75     1658.85     45.51 o
  -3   3  12     5145.30     5277.92    126.61 o
  -2   3  12     4333.92     4496.23     79.89 o
  -1   3  12     2925.00     2695.04     59.34 o
   0   3  12      242.55      256.48     20.45 o
   1   3  12     3333.94     3244.15     81.79 o
   2   3  12     1075.01     1049.16     37.28 o
   3   3  12     1637.13     1649.49     50.09 o
   4   3  12     2243.31     2241.53    101.67 o
   5   3  12      618.22      646.90     53.90 o
   6   3  12      518.53      365.27     75.99 o
   7   3  12      646.09      773.21    101.32 o
   8   3  12      643.14      746.55    103.98 o
 -10   4  12      125.28      205.30     69.32 o
  -9   4  12       33.01       55.99     58.66 o
  -8   4  12      212.85      262.62     61.32 o
  -7   4  12     1010.59     1006.69     86.14 o
  -6   4  12      400.29      347.76     29.74 o
  -5   4  12      136.89      151.29     17.87 o
  -4   4  12       44.17       64.62     21.17 o
  -3   4  12      680.90      676.34     42.33 o
  -2   4  12      480.51      453.41     18.72 o
  -1   4  12      649.56      640.13     29.44 o
   0   4  12     2329.98     2351.15     55.03 o
   1   4  12        4.64       -0.70     12.93 o
   2   4  12      816.33      817.41     46.18 o
   3   4  12       26.88       13.46     16.19 o
   4   4  12      823.81      784.26     83.32 o
   5   4  12      842.66      909.19     99.98 o
   6   4  12      138.22      118.65     66.66 o
   7   4  12      418.99      478.04     55.72 o
  -9   5  12       69.01      143.98     62.66 o
  -8   5  12      465.74      569.24     77.32 o
  -7   5  12     1839.50     1895.74     68.02 o
  -6   5  12       59.04       47.65     24.54 o
  -5   5  12      217.06      194.18     40.02 o
  -4   5  12      323.12      317.31     22.48 o
  -3   5  12     4734.24     4934.14    109.56 o
  -2   5  12     7988.56     8468.73    178.51 o
  -1   5  12     1121.41     1101.89     37.54 o
   0   5  12       25.02        1.65     14.35 o
   1   5  12      442.06      435.33     22.24 o
   2   5  12     1949.26     1850.62     47.32 o
   3   5  12     4375.52     4352.08    107.36 o
   4   5  12     1119.70     1107.28     65.85 o
   5   5  12      335.16      347.61     47.99 o
   6   5  12      506.95      451.72     52.51 o
   7   5  12      118.77      126.58     43.88 o
  -9   6  12       35.30       54.66     66.66 o
  -8   6  12       63.01       34.66     61.32 o
  -7   6  12      553.57      544.33     67.46 o
  -6   6  12     1642.39     1612.01     63.32 o
  -5   6  12      512.81      469.78     27.20 o
  -4   6  12     1020.69      971.98     36.30 o
  -3   6  12     1019.51     1046.53     68.51 o
  -2   6  12     1199.72     1235.25     47.53 o
  -1   6  12     3303.04     3164.42     78.89 o
   0   6  12      930.15      886.90     35.39 o
   1   6  12     2396.41     2273.39     64.16 o
   2   6  12     2488.00     2469.85     70.81 o
   3   6  12      105.83       93.19     21.45 o
   4   6  12      292.99      234.83     40.03 o
   5   6  12      170.20      191.40     39.72 o
   6   6  12      426.76      459.19     56.66 o
   7   6  12      530.02      524.05     77.32 o
  -9   7  12       36.36      121.31     69.32 o
  -8   7  12      165.83      190.64     67.99 o
  -7   7  12      302.85      235.07     41.64 o
  -6   7  12       50.74      -26.52     26.52 o
  -5   7  12      122.69       96.16     20.58 o
  -4   7  12      983.24      935.94     45.24 o
  -3   7  12      265.45      283.95     34.56 o
  -2   7  12      343.41      376.15     23.86 o
  -1   7  12     1530.96     1513.94     47.36 o
   0   7  12     1673.90     1761.44     52.33 o
   1   7  12     4422.70     4326.47    105.64 o
   2   7  12      459.35      427.55     29.10 o
   3   7  12      124.74      144.13     34.54 o
   4   7  12      532.99      550.96    100.65 o
   5   7  12      251.39      163.28     46.66 o
   6   7  12      822.21      768.09     65.66 o
   7   7  12      106.27       59.78     89.99 o
  -8   8  12        1.98       73.32     63.99 o
  -7   8  12      445.16      487.78     49.16 o
  -6   8  12      851.07      841.20     47.31 o
  -5   8  12      996.30     1054.30     65.62 o
  -4   8  12     1831.37     1882.33     65.59 o
  -3   8  12      480.81      453.11     34.37 o
  -2   8  12     1128.05     1086.98     40.33 o
  -1   8  12     2162.14     2142.84     71.58 o
   0   8  12     2219.25     2224.97     87.55 o
   1   8  12     1417.44     1366.32     47.48 o
   2   8  12     1213.89     1200.37     93.82 o
   3   8  12       46.79       53.38     32.67 o
   4   8  12     1121.18     1143.03     72.99 o
   5   8  12      574.94      453.26     82.65 o
   6   8  12     1048.66     1162.08    118.65 o
  -7   9  12      135.69      146.63     42.29 o
  -6   9  12       26.25       32.33     34.33 o
  -5   9  12      167.40      153.11     30.27 o
  -4   9  12      653.45      640.47     39.73 o
  -3   9  12      404.32      384.83     33.31 o
  -2   9  12     1015.38      962.28     39.65 o
  -1   9  12      566.04      510.52     30.44 o
   0   9  12      307.95      334.20     27.07 o
   1   9  12      940.07      861.27     60.98 o
   2   9  12      376.97      421.85     37.85 o
   3   9  12     1051.21      981.33     65.34 o
   4   9  12      587.06      534.16     65.99 o
   5   9  12      602.20      493.25     86.65 o
   6   9  12      268.25      326.15     53.13 o
  -7  10  12       57.98        4.67     97.98 o
  -6  10  12        8.48        7.26     36.62 o
  -5  10  12     1547.86     1652.72    124.35 o
  -4  10  12      531.34      473.44     37.42 o
  -3  10  12       31.40       66.03     27.10 o
  -2  10  12       85.52       56.34     37.47 o
  -1  10  12      247.29      235.92     29.94 o
   0  10  12     3904.78     3898.39    113.47 o
   1  10  12      432.42      470.78     38.36 o
   2  10  12      186.75      199.17     40.01 o
   3  10  12      186.84      179.05     61.99 o
   4  10  12       76.64       65.62     42.27 o
   5  10  12      784.05      709.22    101.32 o
  -6  11  12      138.21      164.32     42.92 o
  -5  11  12       45.50       25.40     36.52 o
  -4  11  12      555.84      682.13     55.40 o
  -3  11  12      908.56      879.41     63.99 o
  -2  11  12      394.84      375.03     48.66 o
  -1  11  12     1092.32     1131.55     54.22 o
   0  11  12      343.65      344.92     36.28 o
   1  11  12      371.21      348.03     61.32 o
   2  11  12      151.71      150.96     40.80 o
   3  11  12      660.23      700.59     62.13 o
   4  11  12     1275.62     1351.33    122.65 o
  -6  12  12      165.31      191.97     75.99 o
  -5  12  12      301.19      335.89     47.26 o
  -4  12  12       52.70       60.66     37.97 o
  -3  12  12      215.57      290.55     43.46 o
  -2  12  12      152.06      209.50     41.56 o
  -1  12  12        4.36       17.41     36.80 o
   0  12  12      179.10      159.72     34.51 o
   1  12  12       27.64        4.58     39.99 o
   2  12  12       14.57      -40.01     40.01 o
   3  12  12      199.36      160.10     46.09 o
  -4  13  12      310.29      306.17     48.28 o
  -3  13  12       64.64       67.81     40.90 o
  -2  13  12      741.32      993.27     75.99 o
  -1  13  12      300.96      265.85     46.68 o
   0  13  12      124.21      195.97     73.32 o
   1  13  12      234.68      233.82     65.32 o
   2  13  12      262.34      269.73     54.85 o
  -1  14  12      290.76      299.95     78.65 o
  -5 -12  13      419.49      438.60     67.99 o
  -6 -11  13       31.28       97.32     58.66 o
  -5 -11  13       70.12       77.32     50.66 o
  -4 -11  13      380.90      346.61     58.66 o
  -3 -11  13       27.79       -2.67     43.99 o
  -1 -11  13       59.64       69.32     31.99 o
  -7 -10  13       31.58       85.32     62.66 o
  -6 -10  13      253.30      190.64     59.99 o
  -5 -10  13      563.43      502.59     67.99 o
  -4 -10  13      912.34      982.95     59.36 o
  -3 -10  13     1859.70     1923.69    114.65 o
  -2 -10  13      365.98      334.91     32.63 o
  -1 -10  13      138.70       78.65     31.99 o
  -8  -9  13       17.66      -41.33     62.66 o
  -7  -9  13      948.72      767.88     93.32 o
  -6  -9  13      155.95      117.31     55.99 o
  -5  -9  13      349.95      367.94     61.32 o
  -4  -9  13      313.26      291.02     39.11 o
  -3  -9  13     1473.11     1367.71     67.87 o
  -2  -9  13     2848.31     2834.51     80.75 o
  -1  -9  13      101.06       78.65     30.66 o
   0  -9  13      481.36      449.26     39.99 o
  -8  -8  13      112.15      102.65     66.66 o
  -7  -8  13      588.66      671.89     83.99 o
  -6  -8  13      381.46      307.95     62.66 o
  -5  -8  13      169.86      119.98     49.33 o
  -4  -8  13      533.38      476.04     44.27 o
  -3  -8  13     1113.26     1004.07     56.56 o
  -2  -8  13      566.13      547.02     30.41 o
  -1  -8  13     1436.90     1511.14     49.56 o
   0  -8  13      275.82      217.30     30.66 o
  -9  -7  13      291.45      286.62     81.32 o
  -8  -7  13      631.74      638.56     87.99 o
  -7  -7  13      400.72      339.95     69.32 o
  -6  -7  13      654.45      655.89     75.99 o
  -5  -7  13       90.19      129.74     34.88 o
  -4  -7  13     3063.75     3029.80    134.64 o
  -3  -7  13     2627.45     2756.66    100.31 o
  -2  -7  13      180.58      190.94     21.95 o
  -1  -7  13     1236.53     1244.66     44.68 o
   0  -7  13      393.57      392.05     24.31 o
  -9  -6  13      155.26       97.32     69.32 o
  -8  -6  13       57.94       17.33     59.99 o
  -7  -6  13      192.47      161.31     55.99 o
  -6  -6  13      549.86      495.92     67.99 o
  -5  -6  13     1281.63     1292.96    116.65 o
  -4  -6  13     1103.16     1066.15    106.65 o
  -3  -6  13       26.72       39.99     27.34 o
  -2  -6  13       29.39       22.35     17.61 o
  -1  -6  13     1234.30     1183.49     43.33 o
   0  -6  13     1084.80     1117.76     40.19 o
   1  -6  13     2002.91     2120.32     74.40 o
  -9  -5  13       65.40       49.33     66.66 o
  -8  -5  13       60.60      158.64     62.66 o
  -7  -5  13      125.71      201.30     55.99 o
  -6  -5  13      379.42      303.95     57.32 o
  -5  -5  13     1045.54     1079.40     63.32 o
  -4  -5  13      165.49      173.96     31.06 o
  -3  -5  13      605.51      598.58     83.99 o
  -2  -5  13      884.56      814.73     36.09 o
  -1  -5  13     1262.37     1189.16     43.36 o
   0  -5  13     2512.46     2593.01     74.76 o
   1  -5  13      136.89      123.56     31.33 o
   2  -5  13      196.30      165.90     19.80 o
   3  -5  13     2904.98     2899.53    157.31 o
   4  -5  13      958.92      986.51     93.32 o
   5  -5  13     1786.35     1499.76    123.98 o
   6  -5  13      284.62      199.97     73.32 o
   7  -5  13      103.00      117.31     75.99 o
  -9  -4  13      305.16      247.96     71.99 o
  -8  -4  13      363.31      319.95     65.32 o
  -7  -4  13      676.94      597.24     75.99 o
  -6  -4  13      434.94      401.66     42.39 o
  -5  -4  13     2890.98     2839.17    331.28 o
  -4  -4  13     3226.56     3377.65    122.50 o
  -3  -4  13      679.61      685.64     51.99 o
  -2  -4  13       48.95       21.35     16.59 o
  -1  -4  13     1609.40     1565.30     62.48 o
   0  -4  13     2117.43     2075.25     59.69 o
   1  -4  13     3871.50     4129.17    108.52 o
   2  -4  13     1538.92     1350.64     75.37 o
   3  -4  13      198.37      176.09     20.61 o
   4  -4  13      728.41      698.55     78.65 o
   5  -4  13      643.85      594.57     81.32 o
   6  -4  13      981.84      870.53    103.98 o
   7  -4  13      118.77      102.65     69.32 o
 -10  -3  13       32.17       63.99     67.99 o
  -9  -3  13      398.59      417.27     77.32 o
  -8  -3  13      219.74      206.63     59.99 o
  -7  -3  13      751.54      758.54     78.65 o
  -6  -3  13      249.69      260.17     39.04 o
  -5  -3  13      255.30      245.04     32.95 o
  -4  -3  13     4259.93     4441.78    151.19 o
  -3  -3  13     1814.33     1867.20     77.30 o
  -2  -3  13      675.38      633.68     51.74 o
  -1  -3  13      521.03      503.55     23.08 o
   0  -3  13     1111.36     1090.83     33.87 o
   1  -3  13     2994.76     3223.92     87.42 o
   2  -3  13     5518.21     5026.25    219.10 o
   3  -3  13     1259.31     1118.32     44.84 o
   4  -3  13     1063.48     1143.46     57.34 o
   5  -3  13     1125.93     1119.82    102.65 o
   6  -3  13     1269.80     1178.48    113.32 o
   7  -3  13      250.40      206.63     73.32 o
 -10  -2  13       28.63       -4.00     65.32 o
  -9  -2  13      171.13      246.63     70.66 o
  -8  -2  13      128.07      131.98     58.66 o
  -7  -2  13      591.88      487.92     70.66 o
  -6  -2  13     2429.83     2431.03     97.53 o
  -5  -2  13      246.02      220.26     35.82 o
  -4  -2  13     1361.50     1362.62     66.91 o
  -3  -2  13     2547.20     2584.54     72.36 o
  -2  -2  13     3507.38     3447.91     77.80 o
  -1  -2  13     8538.31     8581.70    178.27 o
   0  -2  13     1310.98     1244.90     70.75 o
   1  -2  13      301.25      375.09     26.15 o
   2  -2  13     2021.52     1854.22     61.08 o
   3  -2  13       48.31       43.60     22.53 o
   4  -2  13     1768.48     1710.16     76.30 o
   5  -2  13      639.93      567.91     78.65 o
   6  -2  13      452.14      338.61     71.99 o
   7  -2  13      755.58      682.56     98.65 o
 -10  -1  13      151.07      217.30     71.99 o
  -9  -1  13      202.61      173.31     65.32 o
  -8  -1  13     1298.52     1179.81    102.65 o
  -7  -1  13     2359.48     1947.69    131.98 o
  -6  -1  13      579.16      561.61     47.54 o
  -5  -1  13      723.53      692.47     49.02 o
  -4  -1  13     1903.44     1871.01     78.67 o
  -3  -1  13     1724.19     1661.05     61.96 o
  -2  -1  13     8937.04     8841.58    164.94 o
  -1  -1  13     4134.69     4026.82     82.49 o
   0  -1  13      500.78      522.56     26.51 o
   1  -1  13     1833.54     1825.33     52.38 o
   2  -1  13     2912.70     2693.78    166.74 o
   3  -1  13     3408.60     3100.68    219.92 o
   4  -1  13      611.46      664.44     63.32 o
   5  -1  13      361.63      448.47     59.32 o
   6  -1  13     1460.00     1462.43    125.31 o
   7  -1  13      268.97      243.96     77.32 o
 -10   0  13       10.08      -46.66     59.99 o
  -9   0  13        8.21       51.99     58.66 o
  -8   0  13      390.63      438.60     70.66 o
  -7   0  13       27.06       -8.00     47.99 o
  -6   0  13      666.61      572.67     48.08 o
  -5   0  13     3113.63     3104.49    115.45 o
  -4   0  13      140.27      181.60     31.06 o
  -3   0  13     2254.16     2117.19     55.08 o
  -2   0  13     1663.00     1520.09     37.76 o
  -1   0  13      138.87      118.47     14.37 o
   0   0  13     1932.90     2070.41     56.29 o
   1   0  13       28.26       47.42     18.72 o
   2   0  13     1020.71     1074.66     75.43 o
   3   0  13      939.74      801.36     40.59 o
   4   0  13       25.08       35.86     27.23 o
   5   0  13      379.54      490.11     46.43 o
   6   0  13       25.50       17.11     32.54 o
   7   0  13     1183.49     1033.17    110.65 o
 -10   1  13      157.24      171.97     67.99 o
  -9   1  13      208.79      230.63     66.66 o
  -8   1  13     1322.80     1281.13    105.32 o
  -7   1  13     2356.52     2502.26    138.64 o
  -6   1  13      589.50      487.50     45.65 o
  -5   1  13      717.19      661.24     49.02 o
  -4   1  13     1924.43     1915.19     49.32 o
  -3   1  13     1745.24     1677.74     44.95 o
  -2   1  13     9017.27     8600.81    180.45 o
  -1   1  13     4181.79     4072.74     82.76 o
   0   1  13      525.25      567.12     27.37 o
   1   1  13     1810.49     1783.97     52.30 o
   2   1  13     2861.70     2529.60    123.92 o
   3   1  13     3334.90     3115.80    101.02 o
   4   1  13      617.26      625.81     49.54 o
   5   1  13      377.38      457.79     47.40 o
   6   1  13     1414.86     1286.46    119.98 o
   7   1  13      258.60      251.96     78.65 o
 -10   2  13       29.12       30.66     61.32 o
  -9   2  13      168.80      205.30     65.32 o
  -8   2  13      126.10      121.31     58.66 o
  -7   2  13      589.53      679.89     73.32 o
  -6   2  13     2400.91     2245.69     96.62 o
  -5   2  13      265.56      269.87     23.66 o
  -4   2  13     1368.86     1487.92     72.16 o
  -3   2  13     2538.90     2495.33     62.86 o
  -2   2  13     3482.45     3427.39     59.66 o
  -1   2  13     8500.61     8423.31    186.46 o
   0   2  13     1330.10     1304.56     42.28 o
   1   2  13      293.98      329.68     23.45 o
   2   2  13     2077.66     2003.01    115.84 o
   3   2  13       41.37       48.93     17.97 o
   4   2  13     1774.38     1723.97     64.18 o
   5   2  13      634.50      602.80     53.34 o
   6   2  13      450.76      421.27     79.99 o
   7   2  13      743.05      694.55    101.32 o
 -10   3  13       33.26      -10.66     62.66 o
  -9   3  13      407.31      285.29     70.66 o
  -8   3  13      206.13      125.31     59.99 o
  -7   3  13      732.43      739.88     81.32 o
  -6   3  13      260.32      235.86     38.61 o
  -5   3  13      264.81      248.04     24.24 o
  -4   3  13     4294.33     4502.55    101.23 o
  -3   3  13     1859.25     1893.54     51.88 o
  -2   3  13      654.05      664.80     20.10 o
  -1   3  13      525.34      520.31     22.65 o
   0   3  13     1062.52      983.31     38.12 o
   1   3  13     3054.93     3001.96     78.77 o
   2   3  13     5577.21     5068.27    166.83 o
   3   3  13     1279.98     1297.86     44.64 o
   4   3  13     1093.43      972.05     64.86 o
   5   3  13     1140.13     1031.83    105.32 o
   6   3  13     1231.68     1259.80    119.98 o
   7   3  13      239.02      394.60     82.65 o
  -9   4  13      305.77      289.29     70.66 o
  -8   4  13      357.76      331.95     69.32 o
  -7   4  13      687.80      534.58     74.65 o
  -6   4  13      414.70      456.33     33.57 o
  -5   4  13     2884.12     2799.13     86.20 o
  -4   4  13     3240.71     3546.27    101.40 o
  -3   4  13      639.19      586.61     27.85 o
  -2   4  13       44.23       46.76     19.24 o
  -1   4  13     1607.51     1560.98     45.67 o
   0   4  13     2133.40     2058.78     51.14 o
   1   4  13     3868.19     3795.61     84.33 o
   2   4  13     1493.99     1397.86     45.61 o
   3   4  13      200.16      208.40     27.86 o
   4   4  13      743.21      721.22     83.99 o
   5   4  13      685.39      591.90     82.65 o
   6   4  13      992.01     1115.82    114.65 o
   7   4  13      109.34       95.98     50.66 o
  -9   5  13       63.22       37.33     61.32 o
  -8   5  13       57.84      107.98     63.99 o
  -7   5  13      111.36      145.31     61.32 o
  -6   5  13      392.41      381.31     32.97 o
  -5   5  13     1034.82      888.32     36.15 o
  -4   5  13      168.13      173.76     20.65 o
  -3   5  13      581.31      560.02     34.63 o
  -2   5  13      861.37      823.68     31.83 o
  -1   5  13     1250.06     1223.08     40.13 o
   0   5  13     2493.73     2510.82     69.46 o
   1   5  13      141.31      129.73     17.47 o
   2   5  13      211.36      200.66     19.70 o
   3   5  13     2869.17     2777.85     77.03 o
   4   5  13      956.30      962.66    112.65 o
   5   5  13     1781.50     1721.06    131.98 o
   6   5  13      293.89      285.76     49.30 o
   7   5  13      102.73      164.38     48.58 o
  -9   6  13      153.31      155.97     74.65 o
  -8   6  13       51.45        2.67     65.32 o
  -7   6  13      197.11      178.64     66.66 o
  -6   6  13      561.25      539.33     60.78 o
  -5   6  13     1314.82     1362.89     87.29 o
  -4   6  13     1105.26     1180.84     40.17 o
  -3   6  13       32.98       51.20     22.74 o
  -2   6  13       25.23       32.82     15.59 o
  -1   6  13     1224.69     1238.62     41.34 o
   0   6  13     1093.01     1113.85     41.50 o
   1   6  13     1999.88     1970.60     84.54 o
   2   6  13       81.52       82.26     21.45 o
   3   6  13       75.19       49.83     32.17 o
   4   6  13     1249.01     1318.39     72.71 o
   5   6  13      584.33      409.27     75.99 o
   6   6  13      133.72      174.05     45.80 o
  -9   7  13      293.69      346.61     85.32 o
  -8   7  13      614.30      610.57     85.32 o
  -7   7  13      401.38      437.55     47.09 o
  -6   7  13      667.47      625.02     36.13 o
  -5   7  13       92.18       87.37     21.28 o
  -4   7  13     3082.39     3255.79     95.51 o
  -3   7  13     2586.62     2617.38    104.21 o
  -2   7  13      186.02      201.89     21.15 o
  -1   7  13     1246.04     1312.42     44.21 o
   0   7  13      410.11      342.56     25.50 o
   1   7  13      489.84      523.80     31.10 o
   2   7  13      825.58      809.32     45.19 o
   3   7  13      112.23      114.69     34.59 o
   4   7  13      942.41      981.12     66.62 o
   5   7  13     1021.52      782.49    366.61 o
   6   7  13      184.12      134.97     43.83 o
  -8   8  13      112.67      195.97     71.99 o
  -7   8  13      600.05      605.77     54.46 o
  -6   8  13      395.61      400.37     45.93 o
  -5   8  13      174.70      154.30     29.89 o
  -4   8  13      513.30      547.87     38.35 o
  -3   8  13     1150.68     1113.93     51.49 o
  -2   8  13      532.35      498.99     36.43 o
  -1   8  13     1428.65     1402.24     47.43 o
   0   8  13      277.74      245.29     33.48 o
   1   8  13      209.83      217.47     41.83 o
   2   8  13      326.27      339.94     34.13 o
   3   8  13      709.87      697.63     56.33 o
   4   8  13      682.41      791.04     61.50 o
   5   8  13      159.40      163.51     42.56 o
   6   8  13      206.87      101.83     48.66 o
  -8   9  13       23.40      -51.99     62.66 o
  -7   9  13      958.15     1012.74     70.66 o
  -6   9  13      158.49      156.84     45.99 o
  -5   9  13      347.51      322.92     87.32 o
  -4   9  13      303.35      327.47     33.81 o
  -3   9  13     1455.12     1396.04     57.93 o
  -2   9  13     2876.11     2850.86     90.55 o
  -1   9  13      107.07      108.32     25.88 o
   0   9  13      488.14      492.03     36.18 o
   1   9  13       33.82        5.80     25.70 o
   2   9  13      272.44      311.68     34.91 o
   3   9  13     1148.84     1158.16     72.04 o
   4   9  13     1273.45     1177.14     75.35 o
   5   9  13      672.97      697.97     65.33 o
  -7  10  13       34.67       29.55     41.94 o
  -6  10  13      255.56      237.51     44.77 o
  -5  10  13      558.39      580.68     61.32 o
  -4  10  13      879.45      869.77     59.36 o
  -3  10  13     1853.12     1856.62     86.59 o
  -2  10  13      371.40      384.59     46.60 o
  -1  10  13      144.09      156.01     38.17 o
   0  10  13      515.52      593.63     41.45 o
   1  10  13      596.61      606.32     42.53 o
   2  10  13     1385.78     1440.93     78.00 o
   3  10  13      655.54      625.31     58.30 o
   4  10  13      198.26      157.89     45.73 o
  -6  11  13       31.65        4.54     78.65 o
  -5  11  13       76.96      -12.66     37.14 o
  -4  11  13      388.83      375.30     47.10 o
  -3  11  13       34.56       82.65     39.86 o
  -2  11  13      888.73      885.35     62.43 o
  -1  11  13       59.71       59.62     37.57 o
   0  11  13       24.21       36.68     30.04 o
   1  11  13      616.03      632.03     55.59 o
   2  11  13      633.81      649.97     58.92 o
   3  11  13      274.93      309.23     51.21 o
   4  11  13       44.61       79.59     47.09 o
  -5  12  13      421.37      449.38     51.74 o
  -4  12  13      537.98      614.39     56.92 o
  -3  12  13       88.24       85.29     40.68 o
  -2  12  13       99.98      173.52     47.33 o
  -1  12  13      875.85      940.99     66.61 o
   0  12  13      233.05      251.28     47.99 o
   1  12  13       64.73        6.11     42.87 o
   2  12  13      785.18      752.02     67.87 o
   3  12  13        1.33       -9.61     44.52 o
  -3  13  13      109.46      159.70     74.65 o
  -2  13  13      498.72      453.10     54.42 o
  -1  13  13      319.61      400.98     52.95 o
   0  13  13      182.98      179.97     75.99 o
   1  13  13      555.82      743.88    103.98 o
  -6 -11  14      431.97      382.60     71.99 o
  -5 -11  14      490.42      571.91     71.99 o
  -4 -11  14       29.00       10.66     50.66 o
  -1 -11  14       92.14      162.64     37.33 o
  -7 -10  14      109.39       13.33     61.32 o
  -6 -10  14       43.70        9.33     54.66 o
  -5 -10  14      241.06      221.30     59.99 o
  -4 -10  14     1567.43     1473.10    101.32 o
  -3 -10  14      310.91      278.62     54.66 o
  -2 -10  14      465.41      401.27     46.66 o
  -1 -10  14      383.77      337.28     41.33 o
  -7  -9  14      143.13      163.97     65.32 o
  -6  -9  14     1378.42     1227.80    105.32 o
  -5  -9  14     1813.33     1609.07    118.65 o
  -4  -9  14      631.99      576.05     64.66 o
  -3  -9  14      162.14      167.42     27.78 o
  -2  -9  14      481.20      536.52     38.10 o
  -1  -9  14      162.51       93.32     31.99 o
  -8  -8  14       47.00       26.66     65.32 o
  -7  -8  14       96.56      106.65     57.32 o
  -6  -8  14      701.57      570.57     75.99 o
  -5  -8  14      525.78      411.93     63.99 o
  -4  -8  14     1004.99     1011.30     60.75 o
  -3  -8  14      491.38      447.89     65.32 o
  -2  -8  14      500.16      502.66     31.19 o
  -1  -8  14     2094.56     2155.99     76.87 o
   0  -8  14      410.54      363.94     35.99 o
  -8  -7  14      104.46       43.99     63.99 o
  -7  -7  14      651.69      602.57     79.99 o
  -6  -7  14      879.42      746.55     82.65 o
  -5  -7  14      264.22      241.29     55.99 o
  -4  -7  14      373.72      293.10     50.66 o
  -3  -7  14     1613.34     1646.67     73.45 o
  -2  -7  14      427.19      450.51     29.23 o
  -1  -7  14      578.15      556.73     33.19 o
   0  -7  14        1.61       16.28     16.98 o
  -9  -6  14      229.44      301.28     77.32 o
  -8  -6  14      214.95      222.63     70.66 o
  -7  -6  14      410.09      349.28     69.32 o
  -6  -6  14     1248.08     1254.46    102.65 o
  -5  -6  14      536.77      558.28     48.05 o
  -4  -6  14       25.80       31.33     35.33 o
  -3  -6  14     2662.60     2581.48     98.97 o
  -2  -6  14     1663.75     1658.90     55.06 o
  -1  -6  14     1641.47     1593.65     53.30 o
   0  -6  14      344.02      417.38     37.11 o
   1  -6  14       40.24       24.00     21.62 o
  -9  -5  14      169.93      138.64     70.66 o
  -8  -5  14      260.34      191.97     67.99 o
  -7  -5  14     1394.12     1249.13    105.32 o
  -6  -5  14      288.68      250.63     59.99 o
  -5  -5  14      495.21      501.02     79.99 o
  -4  -5  14      102.80      104.08     32.51 o
  -3  -5  14       47.88       10.66     19.13 o
  -2  -5  14     3491.26     3469.18     93.67 o
  -1  -5  14      649.69      673.71     33.71 o
   0  -5  14     1002.75     1007.84     64.41 o
   1  -5  14      130.20      138.73     33.33 o
   2  -5  14      589.00      557.47     42.47 o
   3  -5  14      514.02      430.60     66.66 o
   4  -5  14      203.20      181.30     59.99 o
   5  -5  14       83.16       82.65     61.32 o
   6  -5  14      196.39      133.31     66.66 o
  -9  -4  14      238.76      263.96     70.66 o
  -8  -4  14      821.57      914.52     95.98 o
  -7  -4  14      606.96      427.93     71.99 o
  -6  -4  14      337.09      330.61     61.32 o
  -5  -4  14       97.45       91.01     31.48 o
  -4  -4  14      479.09      411.86     41.88 o
  -3  -4  14     3868.61     3799.30    101.41 o
  -2  -4  14     5438.64     5283.31    153.38 o
  -1  -4  14     1515.30     1561.22     51.94 o
   0  -4  14     1164.74     1168.05     69.46 o
   1  -4  14     2112.58     2164.35     68.65 o
   2  -4  14     6775.56     6621.36    169.64 o
   3  -4  14     2181.34     2116.05    299.29 o
   4  -4  14      899.95      781.21     87.99 o
   5  -4  14      482.73      541.25     81.32 o
   6  -4  14      173.04      111.98     67.99 o
   7  -4  14      302.48      191.97     75.99 o
  -9  -3  14      749.65      846.53     97.32 o
  -8  -3  14      493.80      393.27     73.32 o
  -7  -3  14      556.24      506.58     69.32 o
  -6  -3  14     1105.44      946.51     89.32 o
  -5  -3  14      293.41      298.22     38.10 o
  -4  -3  14     1011.24      981.88     57.02 o
  -3  -3  14     5066.19     5190.21    160.66 o
  -2  -3  14     1204.92     1186.94     45.10 o
  -1  -3  14      590.78      567.65     25.55 o
   0  -3  14     1121.54     1072.39     56.16 o
   1  -3  14     2363.15     2351.04     69.45 o
   2  -3  14      429.65      399.56     30.25 o
   3  -3  14       77.17       62.31     20.19 o
   4  -3  14      661.43      605.24     77.32 o
   5  -3  14      361.33      367.94     70.66 o
   6  -3  14      100.14      134.64     67.99 o
   7  -3  14       70.40       39.99     66.66 o
 -10  -2  14      106.42      119.98     71.99 o
  -9  -2  14      317.91      389.27     75.99 o
  -8  -2  14      371.87      341.28     66.66 o
  -7  -2  14      598.46      662.56     77.32 o
  -6  -2  14     1960.74     1867.70    122.65 o
  -5  -2  14      410.13      397.61     41.00 o
  -4  -2  14     2581.55     2571.60    100.39 o
  -3  -2  14     3550.14     3804.86    113.78 o
  -2  -2  14      203.35      211.26     21.74 o
  -1  -2  14     3177.01     3254.65     88.51 o
   0  -2  14     4044.44     4236.51    113.82 o
   1  -2  14      171.72      179.93     22.05 o
   2  -2  14     1192.61     1201.37     47.29 o
   3  -2  14      390.27      294.69     40.55 o
   4  -2  14     1798.31     1659.56     76.10 o
   5  -2  14      478.34      454.59     75.99 o
   6  -2  14       11.66       37.33     57.32 o
   7  -2  14      164.29      153.31     67.99 o
 -10  -1  14      205.80      173.31     71.99 o
  -9  -1  14      398.67      425.26     78.65 o
  -8  -1  14      659.28      546.58     74.65 o
  -7  -1  14       13.10       97.32     53.32 o
  -6  -1  14     1321.26     1317.58     71.17 o
  -5  -1  14      681.06      639.91     91.32 o
  -4  -1  14     2085.83     1979.04     85.31 o
  -3  -1  14     3984.00     3970.89    104.60 o
  -2  -1  14      837.23      836.19     29.51 o
  -1  -1  14     1331.34     1418.40     41.75 o
   0  -1  14     1696.98     1802.78     58.97 o
   1  -1  14     1357.46     1345.83     73.70 o
   2  -1  14      272.12      293.58     26.98 o
   3  -1  14      220.72      200.59     41.33 o
   4  -1  14      422.84      371.08     61.32 o
   5  -1  14     2163.74     2118.66     93.91 o
   6  -1  14      305.87      273.29     74.65 o
   7  -1  14      172.32      193.30     75.99 o
 -10   0  14      541.31      522.58     86.65 o
  -9   0  14      115.15       79.99     62.66 o
  -8   0  14        4.36       57.32     55.99 o
  -7   0  14      534.77      565.24     74.65 o
  -6   0  14      152.22      104.65     34.88 o
  -5   0  14       16.47       55.14     31.06 o
  -4   0  14     2952.39     3011.71     85.68 o
  -3   0  14     4287.36     4313.74    134.89 o
  -2   0  14      607.53      574.31     26.06 o
  -1   0  14      644.42      584.36     26.02 o
   0   0  14       78.96      115.95     21.68 o
   1   0  14     2995.65     3066.20     88.99 o
   2   0  14       97.15       78.50     23.84 o
   3   0  14      108.77       90.07     21.80 o
   4   0  14     1400.79     1236.82     66.21 o
   5   0  14       18.98       54.91     31.56 o
   6   0  14       41.80       31.99     62.66 o
   7   0  14       22.85       71.99     62.66 o
 -10   1  14      200.94      150.64     70.66 o
  -9   1  14      396.24      389.27     75.99 o
  -8   1  14      649.98      585.24     78.65 o
  -7   1  14       13.58      -31.99     45.33 o
  -6   1  14     1333.83     1421.33     71.13 o
  -5   1  14      723.47      670.37     50.43 o
  -4   1  14     2060.72     2045.17     52.96 o
  -3   1  14     3945.24     3859.02     89.59 o
  -2   1  14      800.28      800.98     31.75 o
  -1   1  14     1350.56     1413.79     45.55 o
   0   1  14     1770.59     1760.96     60.23 o
   1   1  14     1326.11     1213.43     42.42 o
   2   1  14      290.51      264.22     23.31 o
   3   1  14      202.25      141.65     25.73 o
   4   1  14      435.13      372.20     43.22 o
   5   1  14     2177.92     2304.78    230.63 o
   6   1  14      299.16      418.60     79.99 o
   7   1  14      183.35      217.30     74.65 o
 -10   2  14      105.77      131.98     69.32 o
  -9   2  14      312.36      217.30     69.32 o
  -8   2  14      371.25      311.95     65.32 o
  -7   2  14      594.83      563.91     75.99 o
  -6   2  14     1984.32     2011.05     88.10 o
  -5   2  14      388.29      365.00     27.77 o
  -4   2  14     2581.70     2599.80     81.39 o
  -3   2  14     3543.47     3596.10    113.91 o
  -2   2  14      188.41      197.45     13.85 o
  -1   2  14     3194.54     3250.84     86.00 o
   0   2  14     4020.94     4211.36    101.45 o
   1   2  14      193.58      224.99     33.67 o
   2   2  14     1194.46     1162.21     68.50 o
   3   2  14      379.93      346.33     26.36 o
   4   2  14     1681.78     1568.76     82.16 o
   5   2  14      467.52      494.59     81.32 o
   6   2  14       11.33       31.99     62.66 o
   7   2  14      163.99      239.96     79.99 o
  -9   3  14      764.90      681.22     90.65 o
  -8   3  14      470.47      479.92     71.99 o
  -7   3  14      548.75      577.24     73.32 o
  -6   3  14     1119.23     1161.53     46.57 o
  -5   3  14      290.02      267.74     20.95 o
  -4   3  14     1033.78     1021.45     36.34 o
  -3   3  14     5043.65     5371.85    118.52 o
  -2   3  14     1246.75     1214.93     46.57 o
  -1   3  14      580.36      576.13     24.83 o
   0   3  14     1148.20     1121.84     41.30 o
   1   3  14     2289.30     2238.36     87.18 o
   2   3  14      429.44      403.37     27.05 o
   3   3  14       88.51       79.84     26.79 o
   4   3  14      693.84      709.22     82.65 o
   5   3  14      348.31      419.93     74.65 o
   6   3  14      105.55       -9.33     61.32 o
   7   3  14       73.87      149.31     73.32 o
  -9   4  14      230.05      207.97     70.66 o
  -8   4  14      850.20      826.53     91.99 o
  -7   4  14      608.38      594.57     78.65 o
  -6   4  14      341.72      344.48     32.57 o
  -5   4  14       99.04       89.34     20.01 o
  -4   4  14      459.69      475.61     35.89 o
  -3   4  14     3864.29     3792.27    113.46 o
  -2   4  14     5395.38     5537.36    122.19 o
  -1   4  14     1534.50     1567.20     57.11 o
   0   4  14     1205.48     1155.07     36.27 o
   1   4  14     2143.68     2020.24     62.45 o
   2   4  14     6814.74     6636.97    195.68 o
   3   4  14     2194.90     2123.04    111.72 o
   4   4  14      854.47      801.20     91.99 o
   5   4  14      469.32      421.27     75.99 o
   6   4  14      182.28      151.98     67.99 o
   7   4  14      292.58      302.11     51.89 o
  -9   5  14      172.03      198.63     71.99 o
  -8   5  14      251.07      235.96     71.99 o
  -7   5  14     1410.45     1211.80    106.65 o
  -6   5  14      290.22      377.56     34.80 o
  -5   5  14      482.67      462.19     32.52 o
  -4   5  14       98.66      115.48     28.91 o
  -3   5  14       46.88       66.68     23.27 o
  -2   5  14     3518.73     3479.50    188.83 o
  -1   5  14      645.21      773.08     32.16 o
   0   5  14      991.83     1061.90     39.59 o
   1   5  14      122.45      120.87     17.90 o
   2   5  14      585.55      574.35     41.18 o
   3   5  14      526.31      539.28     38.77 o
   4   5  14      214.01      217.42     40.03 o
   5   5  14       71.40      118.36     36.94 o
   6   5  14      192.45      273.55     65.99 o
  -9   6  14      231.30      134.64     77.32 o
  -8   6  14      231.04      270.62     78.65 o
  -7   6  14      397.91      441.26     78.65 o
  -6   6  14     1255.56     1308.64     66.10 o
  -5   6  14      533.30      517.51     29.59 o
  -4   6  14       25.94       25.58     31.36 o
  -3   6  14     2695.15     2542.03     81.20 o
  -2   6  14     1673.85     1714.54     62.28 o
  -1   6  14     1661.39     1668.67     50.72 o
   0   6  14      351.15      430.93     27.71 o
   1   6  14       47.56       32.43     18.69 o
   2   6  14     2014.95     2064.40     72.79 o
   3   6  14     1236.27     1367.60     59.84 o
   4   6  14      394.82      399.72     46.73 o
   5   6  14      131.62      120.95     40.33 o
   6   6  14      193.02      211.86     49.32 o
  -8   7  14      103.09       35.99     66.66 o
  -7   7  14      655.98      679.89     87.99 o
  -6   7  14      863.39      894.35     43.70 o
  -5   7  14      265.33      236.77     42.66 o
  -4   7  14      333.55      327.94     32.64 o
  -3   7  14     1618.51     1623.66     61.75 o
  -2   7  14      436.52      501.93     36.36 o
  -1   7  14      587.77      556.41     45.41 o
   0   7  14        2.12      -10.10     18.15 o
   1   7  14     2601.32     2663.98    132.19 o
   2   7  14     2053.72     2109.31     73.90 o
   3   7  14      111.54       92.52     35.55 o
   4   7  14      221.85      265.24     46.66 o
   5   7  14      472.76      507.50     57.28 o
   6   7  14      422.71      343.94     83.99 o
  -8   8  14       51.17      -65.32     65.32 o
  -7   8  14       92.19      121.31     65.32 o
  -6   8  14      683.64      632.37     61.32 o
  -5   8  14      523.91      538.77     47.96 o
  -4   8  14     1029.85     1058.61     62.13 o
  -3   8  14      485.98      444.19     44.77 o
  -2   8  14      499.83      480.70     46.16 o
  -1   8  14     2087.81     2187.78    158.64 o
   0   8  14      416.12      370.91     33.24 o
   1   8  14     1425.73     1355.71     59.40 o
   2   8  14      372.21      367.02     36.23 o
   3   8  14      163.48      157.31     40.33 o
   4   8  14      561.38      542.17     56.03 o
   5   8  14        9.56       14.14     41.00 o
  -7   9  14      151.60      187.97     69.32 o
  -6   9  14     1362.48     1377.76     75.84 o
  -5   9  14     1828.67     1957.66     87.53 o
  -4   9  14      626.57      603.53     69.99 o
  -3   9  14      165.39      162.81     40.66 o
  -2   9  14      499.18      552.98     77.99 o
  -1   9  14      175.21      163.93     39.04 o
   0   9  14     2362.83     2474.49     84.26 o
   1   9  14     1210.71     1210.34     56.98 o
   2   9  14      235.77      296.31     36.84 o
   3   9  14      440.72      400.23     48.96 o
   4   9  14      304.73      320.76     49.64 o
   5   9  14     1090.96     1205.53     82.28 o
  -7  10  14      112.81      135.98     62.66 o
  -6  10  14       45.98       78.39     83.99 o
  -5  10  14      253.67      317.85     53.99 o
  -4  10  14     1575.22     1472.18    111.98 o
  -3  10  14      299.18      234.23     45.33 o
  -2  10  14      468.02      429.50     48.99 o
  -1  10  14      387.33      366.81     47.60 o
   0  10  14      146.56       70.13     43.99 o
   1  10  14      309.58      256.67     35.65 o
   2  10  14      278.58      298.50     57.99 o
   3  10  14      496.65      519.85     56.33 o
   4  10  14      497.58      558.22     79.99 o
  -6  11  14      439.02      499.43    113.98 o
  -5  11  14      476.39      393.39     51.32 o
  -4  11  14       30.53       34.66     39.46 o
  -3  11  14      583.67      612.91     55.59 o
  -2  11  14      143.67      141.49     40.93 o
  -1  11  14       93.96      182.20     45.13 o
   0  11  14     1513.14     1520.33     86.06 o
   1  11  14       66.13       66.33     33.85 o
   2  11  14      178.58      123.35     44.50 o
   3  11  14       69.36       68.43     58.66 o
  -4  12  14      697.43      730.92    145.98 o
  -3  12  14      199.51      246.15     65.32 o
  -2  12  14       46.58       24.53     66.66 o
  -1  12  14     1381.47     1409.44     82.70 o
   0  12  14        6.88      -21.86     42.14 o
   1  12  14      516.57      581.24     93.32 o
   2  12  14      101.75      105.48     47.70 o
  -2  13  14       22.08      -21.95     44.41 o
  -1  13  14      394.75      415.01     56.18 o
  -5 -11  15      422.08      394.60     69.32 o
  -4 -11  15      225.01      186.64     58.66 o
  -6 -10  15       28.58       59.99     57.32 o
  -5 -10  15      168.86      177.30     61.32 o
  -4 -10  15        6.93      -22.66     45.33 o
  -3 -10  15      729.54      750.55     78.65 o
  -1 -10  15       11.38      -30.66     30.66 o
  -7  -9  15      130.70       71.99     61.32 o
  -6  -9  15      789.56      646.56     81.32 o
  -5  -9  15      585.88      483.92     70.66 o
  -4  -9  15      190.10      153.31     51.99 o
  -3  -9  15      157.18      201.30     50.66 o
  -2  -9  15      115.39       57.55     27.23 o
  -1  -9  15       88.62       41.33     31.99 o
  -7  -8  15      856.75      802.54     93.32 o
  -6  -8  15      547.13      501.25     73.32 o
  -5  -8  15      186.98       94.65     54.66 o
  -4  -8  15      902.99      907.85     82.65 o
  -3  -8  15      806.86      827.55     40.80 o
  -2  -8  15      682.26      629.70     35.32 o
  -1  -8  15     1132.20     1068.86     79.99 o
   0  -8  15      122.71      171.97     28.00 o
  -8  -7  15      290.74      299.95     74.65 o
  -7  -7  15       65.73       14.66     53.32 o
  -6  -7  15      714.60      641.23     79.99 o
  -5  -7  15      435.90      418.60     63.99 o
  -4  -7  15       75.38       74.17     44.66 o
  -3  -7  15     1221.30     1144.22     47.48 o
  -2  -7  15      168.08      141.11     27.38 o
  -1  -7  15      796.11      763.49     36.25 o
   0  -7  15      168.66      211.32     24.17 o
  -8  -6  15      326.28      334.61     75.99 o
  -7  -6  15      140.71      199.97     63.99 o
  -6  -6  15      282.32      257.29     58.66 o
  -5  -6  15      157.36      133.31     51.99 o
  -4  -6  15     1782.28     1854.38     82.94 o
  -3  -6  15      811.61      788.82     38.59 o
  -2  -6  15      363.40      335.12     27.96 o
  -1  -6  15     1865.92     1900.59     60.78 o
   0  -6  15      506.80      482.90     40.77 o
  -9  -5  15       34.64       -5.33     61.32 o
  -8  -5  15      194.05      205.30     62.66 o
  -7  -5  15       44.36       12.00     54.66 o
  -6  -5  15      720.83      643.90     74.65 o
  -5  -5  15     3419.25     3295.47    178.64 o
  -4  -5  15     1860.94     1804.32     83.88 o
  -3  -5  15      218.34      181.52     24.07 o
  -2  -5  15       29.90       12.79     20.17 o
  -1  -5  15       53.47       45.14     19.54 o
   0  -5  15     3687.50     3947.27    102.88 o
   1  -5  15     1930.67     2148.98     79.62 o
   2  -5  15      337.68      314.62     55.99 o
   3  -5  15      479.25      393.27     66.66 o
   4  -5  15       33.36       12.00     53.32 o
   5  -5  15     1531.14     1595.74    130.65 o
   6  -5  15     1192.72     1293.12    127.98 o
  -9  -4  15       58.74       50.66     61.32 o
  -8  -4  15      101.26      125.31     63.99 o
  -7  -4  15      422.80      437.26     73.32 o
  -6  -4  15      332.95      287.95     61.32 o
  -5  -4  15      470.63      520.64     57.99 o
  -4  -4  15     1034.87     1070.17     60.80 o
  -3  -4  15       74.59       55.68     21.29 o
  -2  -4  15      555.86      586.30     32.63 o
  -1  -4  15      280.20      247.44     34.13 o
   0  -4  15      116.81      136.11     22.52 o
   1  -4  15      233.18      280.45     25.24 o
   2  -4  15      406.86      385.85     35.69 o
   3  -4  15      190.05      159.97     54.66 o
   4  -4  15      211.30      259.96     63.99 o
   5  -4  15      345.10      302.62     70.66 o
   6  -4  15       86.03       85.32     65.32 o
  -9  -3  15      175.73      199.97     71.99 o
  -8  -3  15      839.76      782.54     86.65 o
  -7  -3  15      222.65      137.31     59.99 o
  -6  -3  15     2111.33     1989.01    125.31 o
  -5  -3  15     3315.03     3068.08    150.64 o
  -4  -3  15     2035.35     2171.41     90.02 o
  -3  -3  15      818.50      855.98     39.56 o
  -2  -3  15      474.23      417.27     28.76 o
  -1  -3  15     1131.62     1080.18     36.67 o
   0  -3  15     2180.92     2343.20     74.57 o
   1  -3  15      812.86      835.29     47.31 o
   2  -3  15     2468.99     2301.85     71.96 o
   3  -3  15      298.13      243.71     36.71 o
   4  -3  15     1007.76      921.18     91.99 o
   5  -3  15      681.53      610.57     82.65 o
   6  -3  15      227.92      283.95     78.65 o
  -9  -2  15      226.55      167.97     70.66 o
  -8  -2  15      522.06      517.25     79.99 o
  -7  -2  15      608.18      453.26     73.32 o
  -6  -2  15     1366.82     1569.08    110.65 o
  -5  -2  15     3220.91     3217.11    121.94 o
  -4  -2  15      739.34      781.05     38.14 o
  -3  -2  15     2782.28     2787.06    118.58 o
  -2  -2  15      786.85      819.53     40.02 o
  -1  -2  15     2246.45     2219.67     56.92 o
   0  -2  15       95.89      117.41     21.35 o
   1  -2  15      302.13      305.75     26.67 o
   2  -2  15     1438.12     1425.43     54.29 o
   3  -2  15     2130.50     1914.73    283.83 o
   4  -2  15      931.29      809.20     89.32 o
   5  -2  15      132.11      115.98     61.32 o
   6  -2  15      887.97      977.18    110.65 o
  -9  -1  15      205.89      218.63     73.32 o
  -8  -1  15      329.35      215.97     63.99 o
  -7  -1  15      169.51      166.64     59.99 o
  -6  -1  15     1894.96     1717.06    111.98 o
  -5  -1  15      174.43      177.02     44.66 o
  -4  -1  15      644.64      625.32     34.11 o
  -3  -1  15     1288.20     1183.62     46.61 o
  -2  -1  15      161.68      164.58     17.61 o
  -1  -1  15      582.84      613.26     41.95 o
   0  -1  15      873.22      911.35     42.04 o
   1  -1  15       98.66      116.82     22.57 o
   2  -1  15     3392.43     3441.78     98.14 o
   3  -1  15       92.56       62.28     23.79 o
   4  -1  15      377.13      337.11     41.43 o
   5  -1  15      103.57      159.97     61.32 o
   6  -1  15       72.42       24.00     58.66 o
   7  -1  15      743.59      667.89     98.65 o
  -9   0  15        1.78       51.99     65.32 o
  -8   0  15      376.89      383.94     74.65 o
  -7   0  15     1302.84     1371.78    109.32 o
  -6   0  15       62.46      101.32     54.66 o
  -5   0  15      254.94      229.05     39.56 o
  -4   0  15      479.22      427.35     47.62 o
  -3   0  15    10208.15     9836.58    287.86 o
  -2   0  15     6826.23     6894.54    258.03 o
  -1   0  15      157.04      136.01     17.42 o
   0   0  15        0.46       13.13     19.35 o
   1   0  15       75.67       63.71     21.80 o
   2   0  15     2810.72     2714.83    102.89 o
   3   0  15     7579.11     6888.72    440.65 o
   4   0  15      108.91      120.77     64.66 o
   5   0  15      231.03      301.10     54.66 o
   6   0  15      460.13      441.26     81.32 o
   7   0  15      293.40      346.61     85.32 o
  -9   1  15      204.74      194.64     65.32 o
  -8   1  15      335.10      319.95     71.99 o
  -7   1  15      161.41      147.98     58.66 o
  -6   1  15     1868.72     1626.40    113.32 o
  -5   1  15      162.18      170.54     30.50 o
  -4   1  15      645.29      636.88     35.59 o
  -3   1  15     1203.60     1142.99     67.97 o
  -2   1  15      149.44      145.61     18.21 o
  -1   1  15      603.24      626.21     35.49 o
   0   1  15      885.94      934.17    121.21 o
   1   1  15       89.92      103.71     23.57 o
   2   1  15     3297.53     3220.41     98.19 o
   3   1  15       96.37       82.29     36.54 o
   4   1  15      398.82      336.99     43.56 o
   5   1  15      107.77      161.31     65.32 o
   6   1  15       76.06       63.99     67.99 o
  -9   2  15      207.30      106.65     62.66 o
  -8   2  15      526.80      478.59     78.65 o
  -7   2  15      637.71      614.57     79.99 o
  -6   2  15     1382.38     1324.88     60.12 o
  -5   2  15     3238.88     3344.58     94.75 o
  -4   2  15      718.72      685.75     31.71 o
  -3   2  15     2858.11     3041.00    104.48 o
  -2   2  15      823.37      874.52     27.88 o
  -1   2  15     2147.03     2105.54     69.93 o
   0   2  15       79.71       47.56     21.67 o
   1   2  15      281.88      297.10     47.72 o
   2   2  15     1494.12     1444.36     71.78 o
   3   2  15     2149.39     2012.91    136.40 o
   4   2  15      904.66     1003.84     97.32 o
   5   2  15      140.06      127.98     63.99 o
   6   2  15      899.59      889.19    107.98 o
  -9   3  15      183.93      149.31     70.66 o
  -8   3  15      836.55      721.22     89.32 o
  -7   3  15      201.43      142.64     62.66 o
  -6   3  15     2077.03     2131.47     80.83 o
  -5   3  15     3294.83     3283.47     92.93 o
  -4   3  15     2028.68     2039.08     67.54 o
  -3   3  15      809.50      802.91     41.56 o
  -2   3  15      458.32      467.66     39.21 o
  -1   3  15     1213.46     1200.52     39.80 o
   0   3  15     2174.36     2114.37     66.00 o
   1   3  15      814.60      794.21     38.77 o
   2   3  15     2351.20     2244.44     65.25 o
   3   3  15      312.02      275.20     55.32 o
   4   3  15     1024.95      926.52     95.98 o
   5   3  15      676.44      579.91     89.32 o
   6   3  15      235.36      285.29     78.65 o
  -9   4  15       52.11        1.33     66.66 o
  -8   4  15      101.22      131.98     66.66 o
  -7   4  15      409.60      413.27     77.32 o
  -6   4  15      338.25      276.62     33.92 o
  -5   4  15      464.31      488.32     44.66 o
  -4   4  15     1050.10     1025.65     39.89 o
  -3   4  15       81.07       42.61     18.94 o
  -2   4  15      555.12      542.10     37.59 o
  -1   4  15      264.65      261.32     21.64 o
   0   4  15      125.54      134.84     17.75 o
   1   4  15      214.90      247.35     28.32 o
   2   4  15      399.14      335.91     34.22 o
   3   4  15      168.31       73.77     73.32 o
   4   4  15      216.92      215.97     67.99 o
   5   4  15      353.62      319.95     77.32 o
   6   4  15       88.81      131.92     44.10 o
  -9   5  15       36.79       16.00     73.32 o
  -8   5  15      192.41      162.64     74.65 o
  -7   5  15       41.16       24.00     63.99 o
  -6   5  15      727.97      800.62     76.65 o
  -5   5  15     3446.79     3554.79    130.57 o
  -4   5  15     1845.92     1943.63     55.71 o
  -3   5  15      204.82      175.42     27.63 o
  -2   5  15       32.46        9.22     22.29 o
  -1   5  15       55.72       75.57     18.06 o
   0   5  15     3724.96     4012.04    143.93 o
   1   5  15     1965.99     2040.47     60.97 o
   2   5  15      340.50      333.49     33.57 o
   3   5  15      489.85      439.26     37.93 o
   4   5  15       33.51       72.23     35.84 o
   5   5  15     1524.61     1467.37    103.32 o
   6   5  15     1197.92     1313.12    131.98 o
  -8   6  15      318.18      331.95     85.32 o
  -7   6  15      139.81      105.32     69.32 o
  -6   6  15      260.33      237.55     36.94 o
  -5   6  15      155.34      133.82     25.24 o
  -4   6  15     1805.64     1834.56     81.61 o
  -3   6  15      792.12      779.39     43.81 o
  -2   6  15      338.83      357.77     33.39 o
  -1   6  15     1821.71     1904.17     69.00 o
   0   6  15      487.08      443.02     32.92 o
   1   6  15      358.08      300.22     31.08 o
   2   6  15      451.25      441.03     37.08 o
   3   6  15      128.85      134.69     30.24 o
   4   6  15      952.97      949.22     69.32 o
   5   6  15      754.94      706.48     62.26 o
  -8   7  15      285.67      291.95     79.99 o
  -7   7  15       70.84      111.98     67.99 o
  -6   7  15      750.92      755.20     49.80 o
  -5   7  15      450.58      412.28     45.16 o
  -4   7  15       70.88       57.66     32.28 o
  -3   7  15     1233.34     1234.58     67.36 o
  -2   7  15      167.05      140.14     33.45 o
  -1   7  15      832.66      761.19     55.59 o
   0   7  15      166.02      200.13     27.63 o
   1   7  15       41.15       92.72     26.66 o
   2   7  15      422.48      379.04     37.62 o
   3   7  15      185.21      193.99     34.08 o
   4   7  15      487.15      525.08     55.07 o
   5   7  15      144.50      152.30     44.18 o
  -7   8  15      858.91     1054.50    103.98 o
  -6   8  15      526.20      547.91     82.65 o
  -5   8  15      185.82      152.14     38.43 o
  -4   8  15      909.27      957.06     61.08 o
  -3   8  15      808.94      823.23     56.98 o
  -2   8  15      688.47      706.33     53.71 o
  -1   8  15     1119.30     1128.36     66.93 o
   0   8  15      123.21       94.94     27.38 o
   1   8  15      457.11      464.42     38.62 o
   2   8  15      250.24      282.80     35.49 o
   3   8  15     1941.33     2062.16    111.98 o
   4   8  15      821.03      793.47     91.32 o
   5   8  15      122.34      197.76     48.55 o
  -7   9  15      135.36       82.65     63.99 o
  -6   9  15      794.60      797.20     87.99 o
  -5   9  15      570.28      493.06     50.11 o
  -4   9  15      184.64      162.70     40.05 o
  -3   9  15      155.84      220.62     83.99 o
  -2   9  15      114.82      125.47     39.99 o
  -1   9  15       83.48       22.70     36.21 o
   0   9  15      404.88      343.24     47.60 o
   1   9  15      272.15      257.38     34.52 o
   2   9  15      423.55      446.26     48.16 o
   3   9  15      246.36      202.66     44.18 o
   4   9  15       36.13      121.10     51.99 o
  -6  10  15       29.12       24.00     41.48 o
  -5  10  15      163.54      178.61     44.59 o
  -4  10  15        6.72      -14.02     39.04 o
  -3  10  15      730.07      843.83     62.22 o
  -2  10  15     1483.62     1517.84     79.65 o
  -1  10  15       12.86      -36.69     37.23 o
   0  10  15      135.23       53.60     41.44 o
   1  10  15      189.91      208.08     63.99 o
   2  10  15      509.98      469.34     53.80 o
   3  10  15     2366.35     2488.69    175.30 o
  -5  11  15      409.68      334.75     67.32 o
  -4  11  15      226.85      230.02     47.54 o
  -3  11  15      914.37     1001.80     69.68 o
  -2  11  15      170.70      209.36     45.22 o
  -1  11  15      477.53      482.07     54.29 o
   0  11  15      587.51      627.99     63.50 o
   1  11  15      482.18      449.41     57.92 o
   2  11  15     1583.32     1692.35    199.97 o
  -4  12  15       66.56      118.65     59.99 o
  -3  12  15      236.94      230.54     88.65 o
  -2  12  15      172.57      153.53     47.43 o
  -1  12  15       57.01       -4.86     65.32 o
   0  12  15      195.39      177.02     52.66 o
   1  12  15      177.81      121.31     77.32 o
  -5 -10  16      453.05      297.29     66.66 o
  -4 -10  16        8.13      -21.33     51.99 o
  -6  -9  16      455.48      485.25     74.65 o
  -5  -9  16      595.68      675.89     79.99 o
  -4  -9  16      571.47      669.23     74.65 o
  -3  -9  16       27.87      -45.33     47.99 o
  -1  -9  16      218.46      214.63     39.99 o
  -7  -8  16      332.99      386.60     75.99 o
  -6  -8  16      204.91      178.64     63.99 o
  -5  -8  16      340.57      273.29     61.32 o
  -4  -8  16      847.75     1026.50     86.65 o
  -3  -8  16      154.08      135.66     38.66 o
  -2  -8  16      245.81      205.93     32.66 o
  -1  -8  16       13.39      -20.00     30.66 o
  -8  -7  16      269.76      263.96     75.99 o
  -7  -7  16       65.58       63.99     59.99 o
  -6  -7  16     1814.66     1738.39    123.98 o
  -5  -7  16      548.68      613.23     75.99 o
  -4  -7  16      212.35      269.29     58.66 o
  -3  -7  16     1318.71     1246.37     51.78 o
  -2  -7  16       95.47       72.26     34.82 o
  -1  -7  16     2066.25     2101.99     80.70 o
  -8  -6  16      718.89      742.55     89.32 o
  -7  -6  16      681.22      561.24     82.65 o
  -6  -6  16      151.48      150.64     57.32 o
  -5  -6  16       84.80       63.99     51.99 o
  -4  -6  16      255.35      253.93     33.04 o
  -3  -6  16      728.62      677.74     38.40 o
  -2  -6  16     2181.48     2227.69     99.28 o
  -1  -6  16       79.21       99.81     23.27 o
   0  -6  16      192.71      186.94     30.63 o
  -8  -5  16      318.98      401.27     77.32 o
  -7  -5  16      200.99      167.97     62.66 o
  -6  -5  16      645.14      645.23     78.65 o
  -5  -5  16      205.17      102.65     54.66 o
  -4  -5  16      230.42      214.14     27.32 o
  -3  -5  16     1580.37     1709.15     59.82 o
  -2  -5  16      940.89      893.51     41.79 o
  -1  -5  16       78.35       47.62     21.67 o
   0  -5  16     1452.20     1461.20     64.10 o
   1  -5  16      443.31      473.69     36.73 o
   2  -5  16     4110.33     3772.72    195.97 o
   3  -5  16     1891.58     1775.71    123.98 o
   4  -5  16       62.87       55.99     59.99 o
   5  -5  16      793.00      665.23     94.65 o
  -9  -4  16       67.72       57.32     69.32 o
  -8  -4  16      726.90      709.22     89.32 o
  -7  -4  16     2706.73     2474.27    155.97 o
  -6  -4  16      953.84      851.86     86.65 o
  -5  -4  16      168.07      194.64     57.32 o
  -4  -4  16      122.68       77.00     23.53 o
  -3  -4  16      265.87      297.77     65.16 o
  -2  -4  16     5185.32     5206.59    138.02 o
  -1  -4  16      420.70      507.00     31.38 o
   0  -4  16       44.49       57.21     27.80 o
   1  -4  16      159.88      172.23     23.96 o
   2  -4  16      380.32      387.94     38.10 o
   3  -4  16     2636.26     2456.94    149.31 o
   4  -4  16      302.08      337.28     70.66 o
   5  -4  16      168.49       63.99     63.99 o
   6  -4  16       47.36       42.66     65.32 o
  -9  -3  16      195.40       49.33     66.66 o
  -8  -3  16      114.05      174.64     69.32 o
  -7  -3  16      272.96      271.96     69.32 o
  -6  -3  16      819.75      694.55     82.65 o
  -5  -3  16      542.54      445.26     66.66 o
  -4  -3  16      385.80      335.90     29.76 o
  -3  -3  16      267.42      222.30     26.52 o
  -2  -3  16      619.14      521.78     33.80 o
  -1  -3  16     1892.26     2051.26     54.47 o
   0  -3  16       73.62       68.86     21.77 o
   1  -3  16      302.49      264.17     26.42 o
   2  -3  16     1329.22     1301.06     52.88 o
   3  -3  16     1253.90     1072.26     60.86 o
   4  -3  16     1068.30     1067.83    102.65 o
   5  -3  16       68.97       31.99     61.32 o
   6  -3  16       10.46      -29.33     59.99 o
  -9  -2  16       75.35       87.99     70.66 o
  -8  -2  16      488.59      498.59     81.32 o
  -7  -2  16     1516.45     1614.41    118.65 o
  -6  -2  16     1234.71     1089.16     97.32 o
  -5  -2  16     1219.23     1385.11     99.98 o
  -4  -2  16       34.80       32.57     23.27 o
  -3  -2  16     1234.83     1155.77     58.12 o
  -2  -2  16      510.36      489.31     31.98 o
  -1  -2  16      391.04      405.65     23.58 o
   0  -2  16      985.45     1000.37     43.82 o
   1  -2  16     1424.58     1461.22     70.36 o
   2  -2  16     1393.34     1488.30     55.54 o
   3  -2  16      306.04      231.50     39.48 o
   4  -2  16      169.98      190.64     61.32 o
   5  -2  16      567.35      499.92     82.65 o
   6  -2  16      602.97      646.56     95.98 o
  -9  -1  16      120.97      135.98     69.32 o
  -8  -1  16       58.90      -25.33     59.99 o
  -7  -1  16      480.67      459.93     77.32 o
  -6  -1  16      404.13      274.62     65.32 o
  -5  -1  16     3966.94     3859.62    130.65 o
  -4  -1  16     1013.89     1082.24     70.01 o
  -3  -1  16      388.35      398.94     30.40 o
  -2  -1  16      230.84      215.02     22.51 o
  -1  -1  16      672.35      689.73     29.96 o
   0  -1  16     2309.32     2453.06     77.45 o
   1  -1  16     2532.71     2737.41    107.59 o
   2  -1  16      131.51      134.98     25.11 o
   3  -1  16      614.31      517.21     65.05 o
   4  -1  16     1060.03      913.30     62.75 o
   5  -1  16      516.90      529.25     85.32 o
   6  -1  16      836.35      689.22     97.32 o
  -9   0  16        5.47      -35.99     58.66 o
  -8   0  16        6.87       69.32     63.99 o
  -7   0  16      116.74      123.98     61.32 o
  -6   0  16      317.26      258.62     59.99 o
  -5   0  16     1537.44     1503.05     66.07 o
  -4   0  16      123.81      105.52     24.25 o
  -3   0  16       17.61       25.49     23.16 o
  -2   0  16      173.57      194.18     19.72 o
  -1   0  16      445.35      538.47     34.13 o
   0   0  16     4131.64     4197.91    233.80 o
   1   0  16      194.42      193.57     26.92 o
   2   0  16      378.66      410.43     53.69 o
   3   0  16       60.70       46.58     42.09 o
   4   0  16       11.90      -23.37     23.37 o
   5   0  16     1429.05     1327.79    119.98 o
   6   0  16      474.55      363.94     78.65 o
  -9   1  16      130.78       33.33     66.66 o
  -8   1  16       55.96       -8.00     59.99 o
  -7   1  16      507.85      443.93     75.99 o
  -6   1  16      424.97      413.10     36.52 o
  -5   1  16     4031.05     4091.77    129.92 o
  -4   1  16     1059.47      980.32     46.54 o
  -3   1  16      381.34      374.98     31.64 o
  -2   1  16      219.61      197.86     20.27 o
  -1   1  16      673.41      682.08     38.15 o
   0   1  16     2329.69     2504.26     78.99 o
   1   1  16     2542.25     2701.27     85.15 o
   2   1  16      134.91      119.70     26.59 o
   3   1  16      602.17      525.28     58.45 o
   4   1  16     1046.79      923.96     75.99 o
   5   1  16      513.78      575.91     85.32 o
   6   1  16      825.05      726.55    101.32 o
  -9   2  16       77.25      162.64     73.32 o
  -8   2  16      488.73      354.61     77.32 o
  -7   2  16     1517.49     1375.78    117.31 o
  -6   2  16     1224.95     1149.96    161.97 o
  -5   2  16     1161.62     1025.85     82.65 o
  -4   2  16       28.06       22.57     23.76 o
  -3   2  16     1268.54     1292.24     42.76 o
  -2   2  16      513.96      589.89     35.21 o
  -1   2  16      393.28      394.07     31.97 o
   0   2  16      947.43     1015.65     47.64 o
   1   2  16     1434.32     1436.14     70.79 o
   2   2  16     1410.37     1408.50     59.27 o
   3   2  16      309.19      211.89     40.01 o
   4   2  16      185.05      226.63     65.32 o
   5   2  16      560.14      569.24     85.32 o
   6   2  16      598.43      518.58     93.32 o
  -9   3  16      202.97      145.31     74.65 o
  -8   3  16      117.89       94.65     67.99 o
  -7   3  16      266.88      235.96     70.66 o
  -6   3  16      862.78      872.95    143.31 o
  -5   3  16      553.54      584.71     42.37 o
  -4   3  16      400.79      365.94     56.40 o
  -3   3  16      245.02      245.61     22.98 o
  -2   3  16      641.24      597.38     37.13 o
  -1   3  16     1878.90     2000.59     64.85 o
   0   3  16       64.57       48.03     25.15 o
   1   3  16      289.73      271.05     31.13 o
   2   3  16     1360.44     1311.21     80.65 o
   3   3  16     1262.55     1035.33     67.95 o
   4   3  16     1085.86     1057.16    105.32 o
   5   3  16       62.78       75.99     62.66 o
   6   3  16       10.04        5.33     62.66 o
  -9   4  16       56.32      102.65     73.32 o
  -8   4  16      719.40      645.23     91.99 o
  -7   4  16     2722.34     2814.21    166.64 o
  -6   4  16      939.42      893.01     53.51 o
  -5   4  16      159.20      152.34     36.66 o
  -4   4  16      102.67       77.79     28.70 o
  -3   4  16      242.10      249.34     44.95 o
  -2   4  16     5201.87     5507.70    154.14 o
  -1   4  16      426.15      546.45     38.09 o
   0   4  16       55.77       53.50     19.31 o
   1   4  16      180.70      153.10     25.83 o
   2   4  16      364.66      375.76     43.72 o
   3   4  16     2637.10     2466.88    105.97 o
   4   4  16      306.22      235.96     70.66 o
   5   4  16      171.45      183.97     74.65 o
   6   4  16       45.92        5.33     63.99 o
  -8   5  16      309.19      314.62     82.65 o
  -7   5  16      192.06      166.64     73.32 o
  -6   5  16      647.85      585.98     46.02 o
  -5   5  16      183.22      175.88     34.92 o
  -4   5  16      235.89      299.36     28.05 o
  -3   5  16     1606.01     1745.44    143.98 o
  -2   5  16      937.30      822.02     91.99 o
  -1   5  16       84.39       32.65     31.99 o
   0   5  16     1396.14     1286.12     92.62 o
   1   5  16      439.58      443.64     35.32 o
   2   5  16     4099.84     3811.28    112.81 o
   3   5  16     1894.71     1795.04     70.47 o
   4   5  16       63.30       76.37     38.39 o
   5   5  16      781.09      783.41     65.96 o
  -8   6  16      737.91      666.56     98.65 o
  -7   6  16      699.20      850.53     99.98 o
  -6   6  16      149.14      131.91     36.66 o
  -5   6  16       84.28      128.06     33.50 o
  -4   6  16      249.78      222.34     36.80 o
  -3   6  16      750.64      783.96     53.51 o
  -2   6  16     2200.07     2392.73     97.32 o
  -1   6  16       86.24      151.83     42.66 o
   0   6  16      201.49      168.71     26.19 o
   1   6  16     1601.60     1651.85     64.44 o
   2   6  16      809.04      863.11     60.47 o
   3   6  16     1400.03     1318.89     62.59 o
   4   6  16      424.15      466.10     72.65 o
   5   6  16      280.48      278.10     49.97 o
  -8   7  16      264.89      254.63     86.65 o
  -7   7  16       66.45      159.97     71.99 o
  -6   7  16     1813.90     1940.06    162.64 o
  -5   7  16      557.33      691.89     83.99 o
  -4   7  16      216.16      237.67     40.33 o
  -3   7  16     1298.24     1334.66     70.40 o
  -2   7  16       95.08      122.08     35.34 o
  -1   7  16     2061.68     2287.06     97.56 o
   0   7  16      298.50      327.10     45.22 o
   1   7  16       92.42      118.97     28.67 o
   2   7  16     1724.28     1525.01     65.80 o
   3   7  16      307.26      275.19     37.01 o
   4   7  16      526.20      544.51     69.32 o
   5   7  16      226.40      371.94     67.99 o
  -7   8  16      325.52      293.29     77.32 o
  -6   8  16      203.85      339.95     71.99 o
  -5   8  16      333.94      304.08     45.36 o
  -4   8  16      853.10      833.59     59.72 o
  -3   8  16      164.64      193.40     40.80 o
  -2   8  16      247.75      207.50     42.39 o
  -1   8  16       14.42       -4.63     35.67 o
   0   8  16      382.71      366.31     49.48 o
   1   8  16     1159.87     1133.07     66.28 o
   2   8  16      749.64      763.42     50.22 o
   3   8  16      389.83      393.27     50.22 o
   4   8  16       52.50       69.43     60.66 o
  -6   9  16      447.54      474.59     79.99 o
  -5   9  16      594.97      687.26     58.24 o
  -4   9  16      574.31      583.70     57.99 o
  -3   9  16       23.20       41.18     37.67 o
  -2   9  16      137.52       84.68     71.32 o
  -1   9  16      218.97      297.50     46.07 o
   0   9  16     1197.22     1252.95     93.32 o
   1   9  16     2968.24     2894.56    122.99 o
   2   9  16      523.10      577.98     55.44 o
   3   9  16       43.11      112.55     42.60 o
  -5  10  16      471.01      416.36     52.76 o
  -4  10  16        7.22        0.32     39.04 o
  -3  10  16      340.12      333.52     49.93 o
  -2  10  16      948.48      920.34     67.85 o
  -1  10  16      330.39      390.09     53.63 o
   0  10  16     1702.85     1823.33     97.40 o
   1  10  16      209.22      214.02     56.66 o
   2  10  16       79.64      139.98     77.32 o
  -4  11  16      315.21      354.54     53.20 o
  -3  11  16       60.07       66.18     45.99 o
  -2  11  16       90.46       79.99     45.25 o
  -1  11  16      644.02      637.30     97.98 o
   0  11  16      357.35      269.55     54.46 o
   1  11  16      958.82      935.89     75.84 o
  -5 -10  17       36.31       34.66     61.32 o
  -4 -10  17      194.58      257.29     63.99 o
  -6  -9  17      128.86       51.99     62.66 o
  -5  -9  17      224.91      290.62     69.32 o
  -4  -9  17      467.24      593.24     75.99 o
  -3  -9  17      638.03      823.87     79.99 o
  -1  -9  17      659.24      654.56     53.32 o
  -7  -8  17      163.51      191.97     69.32 o
  -6  -8  17      546.38      461.26     75.99 o
  -5  -8  17       29.32      -28.00     51.99 o
  -4  -8  17      278.10      137.31     61.32 o
  -3  -8  17      613.64      655.89     75.99 o
  -2  -8  17      665.66      659.89     75.99 o
  -1  -8  17      570.97      543.91     49.33 o
  -7  -7  17       79.77      106.65     62.66 o
  -6  -7  17      552.88      515.92     78.65 o
  -5  -7  17       67.48       47.99     54.66 o
  -4  -7  17      748.72      763.88     82.65 o
  -3  -7  17      182.85      161.25     39.04 o
  -2  -7  17      405.11      334.55     31.32 o
  -1  -7  17     1836.32     1837.66     74.29 o
  -8  -6  17      433.39      421.27     82.65 o
  -7  -6  17      204.21      206.63     67.99 o
  -6  -6  17      607.57      642.56     83.99 o
  -5  -6  17     1457.70     1606.41    117.31 o
  -4  -6  17      598.73      485.25     70.66 o
  -3  -6  17      407.70      346.94     32.34 o
  -2  -6  17      259.97      240.81     28.59 o
  -1  -6  17        7.28        3.88     22.16 o
   0  -6  17     3231.56     3630.08    173.31 o
  -8  -5  17       27.68        2.67     63.99 o
  -7  -5  17      117.98      117.31     59.99 o
  -6  -5  17       26.18       13.33     57.32 o
  -5  -5  17      642.36      762.54     82.65 o
  -4  -5  17      894.61      950.91     54.10 o
  -3  -5  17      803.51      721.57     39.55 o
  -2  -5  17       62.71       67.43     24.25 o
  -1  -5  17      563.94      564.66     33.62 o
   0  -5  17      278.92      333.09     36.21 o
   1  -5  17     1584.89     1881.03    103.98 o
   3  -5  17      209.53      267.96     65.32 o
   4  -5  17      382.42      345.28     74.65 o
   5  -5  17        6.53      -16.00     65.32 o
  -8  -4  17      215.07      237.30     73.32 o
  -7  -4  17      501.59      443.93     77.32 o
  -6  -4  17      287.98      159.97     62.66 o
  -5  -4  17     2096.54     1947.69    130.65 o
  -4  -4  17      735.96      733.53     47.02 o
  -3  -4  17      467.27      495.69     34.93 o
  -2  -4  17      912.83      851.09     42.77 o
  -1  -4  17      869.10      880.54     41.15 o
   0  -4  17     3992.47     4249.24    138.92 o
   1  -4  17     2364.64     2434.29     74.59 o
   2  -4  17     1030.07     1055.87     68.66 o
   3  -4  17      743.15      731.88     83.99 o
   4  -4  17      128.91       67.99     59.99 o
   5  -4  17      707.61      790.54     99.98 o
  -8  -3  17      395.00      285.29     77.32 o
  -7  -3  17      260.84      221.30     62.66 o
  -6  -3  17      419.24      446.59     73.32 o
  -5  -3  17      332.01      294.68     35.75 o
  -4  -3  17      594.73      606.86     43.90 o
  -3  -3  17       90.09       89.13     25.03 o
  -2  -3  17      265.64      270.40     31.47 o
  -1  -3  17     1123.53     1117.83     46.08 o
   0  -3  17      354.96      365.26     32.05 o
   1  -3  17      819.33      852.63     42.28 o
   2  -3  17      245.26      239.28     33.15 o
   3  -3  17      175.72      214.63     59.99 o
   4  -3  17     2062.11     2098.33    138.64 o
   5  -3  17       76.32       89.32     66.66 o
  -9  -2  17       69.74       28.00     69.32 o
  -8  -2  17      253.79      197.30     71.99 o
  -7  -2  17     1777.71     1731.72    122.65 o
  -6  -2  17      784.28      774.54     83.99 o
  -5  -2  17        3.63       -7.27     55.99 o
  -4  -2  17     1315.65     1332.26     63.02 o
  -3  -2  17     1236.65     1284.69     91.54 o
  -2  -2  17      956.13      910.94     43.69 o
  -1  -2  17     1679.08     1754.04     49.92 o
   0  -2  17       41.14       42.66     23.25 o
   1  -2  17     1322.35     1410.24     53.80 o
   2  -2  17     2801.39     2761.11     86.63 o
   3  -2  17      192.48      142.89     35.55 o
   4  -2  17      312.46      325.28     70.66 o
   5  -2  17      242.12      238.63     69.32 o
  -9  -1  17       91.44       59.99     67.99 o
  -8  -1  17      474.62      587.91     86.65 o
  -7  -1  17     1178.39     1070.49    103.98 o
  -6  -1  17      265.02      269.29     67.99 o
  -5  -1  17      182.39      199.10     33.09 o
  -4  -1  17       57.68       44.32     28.46 o
  -3  -1  17     1608.11     1594.78     59.43 o
  -2  -1  17     3587.22     3642.05    105.02 o
  -1  -1  17     1058.63     1106.36     48.91 o
   0  -1  17      644.35      707.22     38.67 o
   1  -1  17      176.81      233.45     27.69 o
   2  -1  17     1290.64     1271.02     53.97 o
   3  -1  17     5576.02     5271.26    193.90 o
   4  -1  17     1813.93     1798.38    123.98 o
   5  -1  17      193.77      278.62     73.32 o
  -9   0  17      164.09      183.97     77.32 o
  -8   0  17       36.21       50.66     61.32 o
  -7   0  17     2449.28     2211.64    146.64 o
  -6   0  17     1026.15      973.33     67.99 o
  -5   0  17      995.85     1075.83     57.44 o
  -4   0  17       69.40       36.98     27.62 o
  -3   0  17        6.31      -22.75     22.75 o
  -2   0  17     2424.86     2394.74     78.35 o
  -1   0  17      746.17      813.62     42.16 o
   0   0  17     1275.47     1400.63     56.99 o
   1   0  17       10.24       27.10     24.06 o
   2   0  17      572.59      567.56     67.01 o
   3   0  17     1453.42     1384.31     80.25 o
   4   0  17      359.92      213.87     76.65 o
   5   0  17     1529.38     1357.11    126.65 o
   6   0  17        0.36       18.66     62.66 o
  -9   1  17       92.96       18.66     70.66 o
  -8   1  17      485.23      479.92     86.65 o
  -7   1  17     1144.25     1166.48    107.98 o
  -6   1  17      263.73      240.70     40.66 o
  -5   1  17      184.59      192.90     37.99 o
  -4   1  17       62.38       46.60     30.48 o
  -3   1  17     1615.42     1702.18     60.97 o
  -2   1  17     3573.38     3910.84     90.85 o
  -1   1  17     1070.90     1083.73     49.11 o
   0   1  17      644.77      744.36     41.27 o
   1   1  17      187.44      205.81     28.71 o
   2   1  17     1304.40     1271.78     57.61 o
   3   1  17     5596.94     5401.07    197.30 o
   4   1  17     1825.74     1402.28    145.31 o
   5   1  17      212.40      225.30     74.65 o
  -9   2  17       74.64      135.98     75.99 o
  -8   2  17      263.22      250.63     75.99 o
  -7   2  17     1774.47     1781.05    131.98 o
  -6   2  17      778.09      704.78     48.45 o
  -5   2  17        4.04      -39.33     39.33 o
  -4   2  17     1329.92     1297.11    131.98 o
  -3   2  17     1240.16     1257.11     61.16 o
  -2   2  17      966.80      883.88     46.83 o
  -1   2  17     1642.38     1697.90    104.12 o
   0   2  17       37.97       27.02     23.99 o
   1   2  17     1307.85     1236.31     71.13 o
   2   2  17     2806.93     2862.82    112.41 o
   3   2  17      189.84      100.06     43.33 o
   4   2  17      314.89      386.60     77.32 o
   5   2  17      233.81      222.63     77.32 o
  -8   3  17      396.18      306.62     79.99 o
  -7   3  17      270.70      235.96     74.65 o
  -6   3  17      406.57      348.69     69.32 o
  -5   3  17      307.77      274.22     38.66 o
  -4   3  17      565.43      552.46     44.37 o
  -3   3  17       93.67       75.21     22.02 o
  -2   3  17      273.36      294.12     36.21 o
  -1   3  17     1153.86     1196.02     63.16 o
   0   3  17      360.95      431.33     74.65 o
   1   3  17      823.58      873.17    111.32 o
   2   3  17      243.10      296.96     67.32 o
   3   3  17      173.93      247.73     45.13 o
   4   3  17     2023.93     1767.71    137.31 o
   5   3  17       71.87       37.33     67.99 o
  -8   4  17      221.05      263.96     79.99 o
  -7   4  17      481.52      430.60     86.65 o
  -6   4  17      281.96      272.66     39.76 o
  -5   4  17     2122.58     2363.48     90.63 o
  -4   4  17      766.30      812.47     60.66 o
  -3   4  17      458.12      513.98     63.32 o
  -2   4  17      865.36      800.65     54.15 o
  -1   4  17      847.85      969.67     60.31 o
   0   4  17     3971.94     3967.53    125.33 o
   1   4  17     2358.76     2207.59     87.05 o
   2   4  17     1033.60     1028.53     88.15 o
   3   4  17      731.07      760.92     63.50 o
   4   4  17      129.87      229.30     69.32 o
   5   4  17      717.20      725.03     65.26 o
  -8   5  17       25.01       57.32     74.65 o
  -7   5  17      120.55      118.65     73.32 o
  -6   5  17       27.01      -14.87     41.33 o
  -5   5  17      634.58      704.35     97.98 o
  -4   5  17      897.90     1049.16     97.32 o
  -3   5  17      813.15      777.60     53.90 o
  -2   5  17       68.73       51.85     45.99 o
  -1   5  17      562.30      568.81     48.99 o
   0   5  17      277.42      231.71     41.00 o
   1   5  17     1594.69     1609.98     64.30 o
   2   5  17      129.08      136.02     33.32 o
   3   5  17      206.66      207.17     35.04 o
   4   5  17      388.92      363.92     50.29 o
   5   5  17        8.24        1.32     41.88 o
  -8   6  17      428.04      535.91     93.32 o
  -7   6  17      203.63      113.32     74.65 o
  -6   6  17      613.35      718.87     51.78 o
  -5   6  17     1463.11     1701.06    127.98 o
  -4   6  17      593.03      589.24     78.65 o
  -3   6  17      419.16      458.11     46.09 o
  -2   6  17      243.26      263.96     41.35 o
  -1   6  17        5.35        7.34     33.22 o
   0   6  17     3238.07     3539.30    197.30 o
   1   6  17      863.88      845.68     46.87 o
   2   6  17      438.08      431.39     39.45 o
   3   6  17      352.65      354.60     50.59 o
   4   6  17       91.69      215.52     44.84 o
  -7   7  17       73.93      -51.99     71.99 o
  -6   7  17      550.13      579.91     87.99 o
  -5   7  17       74.77       65.32     59.99 o
  -4   7  17      755.60      799.93     58.64 o
  -3   7  17      192.53      210.31     59.32 o
  -2   7  17      403.64      380.80     47.02 o
  -1   7  17     1850.58     2010.43     91.91 o
   0   7  17      206.46      229.23     57.32 o
   1   7  17      812.12      696.99     62.19 o
   2   7  17      211.70      274.12     58.01 o
   3   7  17       19.63       19.62     60.42 o
   4   7  17     1355.33     1389.18     84.24 o
  -7   8  17      169.80      210.63     81.32 o
  -6   8  17      552.31      494.59     82.65 o
  -5   8  17       23.85        4.00     61.32 o
  -4   8  17      277.03      332.70     47.04 o
  -3   8  17      590.10      581.08     61.99 o
  -2   8  17      652.61      719.50     83.32 o
  -1   8  17      573.20      554.13     56.54 o
   0   8  17      631.70      667.85     61.25 o
   1   8  17       60.80      103.00     42.88 o
   2   8  17      658.38      724.94     50.19 o
   3   8  17       81.47      133.69     60.66 o
  -6   9  17      129.80       54.66     65.32 o
  -5   9  17      223.41      274.62     73.32 o
  -4   9  17      490.15      448.67     51.74 o
  -3   9  17      633.14      671.85     58.91 o
  -2   9  17     1272.36     1402.66     84.65 o
  -1   9  17      656.04      672.89    112.65 o
   0   9  17      241.30      213.73     60.66 o
   1   9  17      380.61      388.75     98.65 o
   2   9  17      166.73      215.09     50.67 o
  -5  10  17       39.73       41.33     67.99 o
  -4  10  17      197.49      208.68     48.54 o
  -3  10  17        4.71       -2.49     42.39 o
  -2  10  17      214.77      267.33     49.96 o
  -1  10  17     1209.94     1309.92     83.88 o
   0  10  17      413.20      463.56     59.85 o
   1  10  17      217.22      255.69     54.58 o
  -3  11  17      468.25      539.58     59.85 o
  -2  11  17      472.51      543.87     61.61 o
  -1  11  17       97.87      104.07     49.16 o
   0  11  17       90.91       88.83     64.66 o
  -5  -9  18       94.18       70.66     62.66 o
  -4  -9  18      129.95      157.31     63.99 o
  -6  -8  18      571.17      609.23     87.99 o
  -5  -8  18      455.15      437.26     74.65 o
  -4  -8  18      585.53      554.58     78.65 o
  -3  -8  18     1439.56     1503.76    115.98 o
  -1  -8  18     1093.63     1021.17     70.66 o
  -7  -7  18       99.68       38.66     66.66 o
  -6  -7  18      471.92      365.27     75.99 o
  -5  -7  18      141.86      113.32     62.66 o
  -4  -7  18      250.71      334.61     66.66 o
  -3  -7  18      360.52      261.29     61.32 o
  -2  -7  18      888.06      943.85     87.99 o
  -1  -7  18      684.36      694.55     53.32 o
  -7  -6  18      175.59      163.97     70.66 o
  -6  -6  18     1136.55      902.52     98.65 o
  -5  -6  18      433.05      394.60     71.99 o
  -4  -6  18       89.99       78.65     59.99 o
  -3  -6  18     1538.85     1673.06    115.98 o
  -2  -6  18       48.31      113.98     38.65 o
  -1  -6  18     2422.81     2549.86     90.61 o
  -7  -5  18      761.81      730.55     91.99 o
  -6  -5  18       40.21        4.00     59.99 o
  -5  -5  18       82.24       74.65     58.66 o
  -4  -5  18      166.64      155.97     59.99 o
  -3  -5  18      167.52      222.63     59.99 o
  -2  -5  18     6718.67     6836.22    174.01 o
  -1  -5  18     1378.43     1415.26     52.57 o
   0  -5  18       39.89       67.99     41.33 o
   3  -5  18     2651.65     2868.87    166.64 o
   4  -5  18      392.56      313.28     77.32 o
  -8  -4  18       49.54       86.65     70.66 o
  -7  -4  18      430.40      482.59     81.32 o
  -6  -4  18      151.78      158.64     66.66 o
  -5  -4  18      242.66      203.97     65.32 o
  -4  -4  18      195.14      103.98     58.66 o
  -3  -4  18      178.09      172.94     33.28 o
  -2  -4  18      144.86       80.55     26.02 o
  -1  -4  18      683.15      610.12     34.76 o
   0  -4  18      294.45      320.06     71.32 o
   1  -4  18      244.76      221.57     35.11 o
   2  -4  18      323.50      227.96     58.66 o
   3  -4  18      114.71       66.66     58.66 o
   4  -4  18       88.58       22.66     59.99 o
  -8  -3  18      680.50      478.59     85.32 o
  -7  -3  18      998.94      741.21     93.32 o
  -6  -3  18      259.80      249.29     69.32 o
  -5  -3  18       67.97       25.18     31.49 o
  -4  -3  18      830.71      746.76     55.32 o
  -3  -3  18      812.92      834.67     51.48 o
  -2  -3  18     2329.98     2375.16     75.52 o
  -1  -3  18     3343.00     3245.07     90.54 o
   0  -3  18      709.49      667.57     38.21 o
   1  -3  18     1539.81     1680.08     61.55 o
   2  -3  18      812.78      827.10     58.66 o
   3  -3  18      842.71      789.21     89.32 o
   4  -3  18      825.61      814.54     97.32 o
   5  -3  18      313.48      286.62     79.99 o
  -8  -2  18       49.64      137.31     70.66 o
  -7  -2  18      383.78      406.60     78.65 o
  -6  -2  18      473.66      485.82     43.59 o
  -5  -2  18      639.86      656.47     47.10 o
  -4  -2  18      146.67      132.24     32.50 o
  -3  -2  18     1083.05     1055.57     89.99 o
  -2  -2  18        3.06      -17.13     23.02 o
  -1  -2  18     2036.99     2144.66     91.38 o
   0  -2  18     1351.35     1388.68     55.63 o
   1  -2  18      515.70      650.04     51.65 o
   2  -2  18     2403.78     2347.35     78.14 o
   3  -2  18     1037.62     1057.52     63.95 o
   4  -2  18      380.40      387.94     74.65 o
   5  -2  18      126.09      139.98     69.32 o
  -8  -1  18       83.43       18.66     62.66 o
  -7  -1  18       85.27      121.31     67.99 o
  -6  -1  18      149.89      186.40     35.50 o
  -5  -1  18       87.41       59.05     31.88 o
  -4  -1  18      520.25      463.42     41.99 o
  -3  -1  18      219.44      181.78     46.66 o
  -2  -1  18      754.40      753.45     46.56 o
  -1  -1  18     1411.16     1476.02     85.32 o
   0  -1  18      735.82      740.66     53.92 o
   1  -1  18      941.41      927.64     46.31 o
   2  -1  18      461.05      393.39     35.29 o
   3  -1  18      120.06      118.97     36.80 o
   4  -1  18      282.21      209.30     63.99 o
   5  -1  18      258.12      299.95     78.65 o
  -8   0  18       74.57       45.33     71.99 o
  -7   0  18      154.88       42.66     66.66 o
  -6   0  18     1555.28     1474.30     70.67 o
  -5   0  18     3033.57     2999.55    108.59 o
  -4   0  18     1226.27     1308.62     65.25 o
  -3   0  18       53.45       22.27     29.27 o
  -2   0  18       59.97       53.65     32.66 o
  -1   0  18      346.25      324.40     30.88 o
   0   0  18     5299.30     5488.36    148.43 o
   1   0  18     4865.31     5068.69    169.65 o
   2   0  18      438.27      441.46     46.48 o
   3   0  18      650.08      606.93     54.66 o
   4   0  18        2.26      -34.59     34.59 o
   5   0  18      470.40      350.61     85.32 o
  -8   1  18       83.75      151.98     73.32 o
  -7   1  18       76.69       75.99     67.99 o
  -6   1  18      135.06      115.80     34.72 o
  -5   1  18       80.51       62.21     60.66 o
  -4   1  18      531.17      470.83     43.99 o
  -3   1  18      217.62      259.84     41.33 o
  -2   1  18      750.06      782.54     81.32 o
  -1   1  18     1385.84     1453.33     69.74 o
   0   1  18      715.78      703.21     51.37 o
   1   1  18      949.60      987.53     99.32 o
   2   1  18      464.36      476.81     48.38 o
   3   1  18      119.07       85.95     67.99 o
   4   1  18      256.40      275.96     74.65 o
   5   1  18      273.35      338.61     82.65 o
  -8   2  18       46.14      -21.33     70.66 o
  -7   2  18      380.12      293.29     79.99 o
  -6   2  18      498.86      544.07     47.03 o
  -5   2  18      644.58      613.92     48.81 o
  -4   2  18      149.36      162.44     34.11 o
  -3   2  18     1077.55     1054.68     57.59 o
  -2   2  18        3.77       35.99     50.66 o
  -1   2  18     2071.25     2186.55     90.93 o
   0   2  18     1376.14     1632.74     76.29 o
   1   2  18      527.86      594.35     51.82 o
   2   2  18     2391.85     2407.13    146.64 o
   3   2  18     1059.54     1004.30     68.64 o
   4   2  18      392.28      358.61     81.32 o
   5   2  18      117.57       86.65     71.99 o
  -8   3  18      674.06      533.25     94.65 o
  -7   3  18     1016.80     1027.83    109.32 o
  -6   3  18      252.69      157.32     37.72 o
  -5   3  18       74.00       98.04     36.66 o
  -4   3  18      840.28      942.81    147.31 o
  -3   3  18      800.29      879.86     89.32 o
  -2   3  18     2305.39     2329.14    151.98 o
  -1   3  18     3302.90     3187.29    119.71 o
   0   3  18      711.53      750.66     55.14 o
   1   3  18     1550.98     1637.10    188.64 o
   2   3  18      810.12      757.94     60.66 o
   3   3  18      847.33      897.61     67.16 o
   4   3  18      791.21      910.52    107.98 o
   5   3  18      320.23      279.95     83.99 o
  -8   4  18       49.04       49.33     77.32 o
  -7   4  18      419.52      381.27     87.99 o
  -6   4  18      148.62      149.31     38.74 o
  -5   4  18      244.54      198.42     45.33 o
  -4   4  18      203.17      177.82     33.78 o
  -3   4  18      196.34      117.31     53.32 o
  -2   4  18      147.24      131.60     39.33 o
  -1   4  18      706.27      643.90     52.16 o
   0   4  18      291.84      340.68     49.99 o
   1   4  18      248.13      204.93     29.91 o
   2   4  18      330.76      324.73     35.90 o
   3   4  18      114.67      118.46     58.17 o
   4   4  18       88.62      134.52     42.15 o
  -7   5  18      767.99      645.23     98.65 o
  -6   5  18       39.28      -63.99     63.99 o
  -5   5  18       84.66      103.98     66.66 o
  -4   5  18      161.98      258.62     67.99 o
  -3   5  18      161.93      178.64     61.32 o
  -2   5  18     6717.25     6723.00    219.63 o
  -1   5  18     1381.81     1477.00    207.30 o
   0   5  18       39.10       78.14     39.11 o
   1   5  18      291.66      187.95     43.83 o
   2   5  18      770.18      763.66     48.44 o
   3   5  18     2654.86     2598.97     92.21 o
   4   5  18      405.31      464.24     76.65 o
  -7   6  18      185.07      305.28     83.99 o
  -6   6  18     1126.45     1122.49    109.32 o
  -5   6  18      428.59      445.26     81.32 o
  -4   6  18       86.84       83.99     55.99 o
  -3   6  18     1572.23     1634.79     82.45 o
  -2   6  18       47.71       52.01     36.28 o
  -1   6  18     2404.10     2522.20    107.45 o
   0   6  18      681.11      675.35     60.31 o
   1   6  18      252.70      267.37     49.02 o
   2   6  18     2065.31     2050.49     77.11 o
   3   6  18       97.80      102.24     47.23 o
   4   6  18       44.26       96.93     75.32 o
  -7   7  18       93.11       55.99     74.65 o
  -6   7  18      483.97      443.93     83.99 o
  -5   7  18      140.79       79.99     65.32 o
  -4   7  18      258.27      210.63     70.66 o
  -3   7  18      344.20      419.21     48.66 o
  -2   7  18      896.01      933.48    105.32 o
  -1   7  18      704.00      785.03     63.14 o
   0   7  18      344.01      409.41     55.99 o
   1   7  18      318.26      427.41    103.98 o
   2   7  18      214.50      179.36     48.58 o
   3   7  18      390.97      361.37     55.91 o
  -6   8  18      586.05      741.21     94.65 o
  -5   8  18      454.60      569.24     86.65 o
  -4   8  18      587.23      634.56     87.99 o
  -3   8  18     1459.72     1601.12     84.33 o
  -2   8  18        2.47       13.99     39.99 o
  -1   8  18     1077.27     1306.70    140.64 o
   0   8  18      813.12      942.65     72.11 o
   1   8  18      408.17      445.82     60.33 o
   2   8  18      479.31      465.78     62.55 o
  -5   9  18       89.48       65.32     67.99 o
  -4   9  18      123.31      115.98     67.99 o
  -3   9  18      327.55      377.54     53.71 o
  -2   9  18      520.11      501.67     58.44 o
  -1   9  18       32.03       -2.84     44.66 o
   0   9  18      109.43      111.36     49.48 o
   1   9  18       88.75       53.22     48.77 o
  -3  10  18       33.49       24.04     44.71 o
  -2  10  18       57.32       50.39     46.16 o
  -1  10  18       27.28       28.00     46.19 o
   0  10  18     1348.24     1558.93     96.34 o
  -4  -9  19      111.90      138.64     65.32 o
  -5  -8  19       39.53      -18.66     65.32 o
  -4  -8  19      509.19      573.24     82.65 o
  -3  -8  19      161.59      134.64     65.32 o
  -6  -7  19      106.92       41.33     65.32 o
  -5  -7  19      395.42      406.60     75.99 o
  -4  -7  19      472.88      446.59     78.65 o
  -3  -7  19     1290.11     1475.76    111.98 o
  -2  -7  19       67.01        1.33     57.32 o
  -1  -7  19      627.50      626.57     50.66 o
  -6  -6  19       47.62       45.33     66.66 o
  -5  -6  19      638.90      543.91     82.65 o
  -4  -6  19     1268.77     1553.08    118.65 o
  -3  -6  19        8.03       22.66     55.99 o
  -2  -6  19      156.53      161.31     58.66 o
  -1  -6  19      123.82      154.03     29.27 o
  -7  -5  19      310.92      269.29     78.65 o
  -6  -5  19       16.40      125.31     65.32 o
  -5  -5  19      910.59      938.52     98.65 o
  -4  -5  19       56.54       18.66     57.32 o
  -3  -5  19      172.36      154.64     59.99 o
  -2  -5  19      498.67      405.27     69.32 o
  -1  -5  19      636.73      634.10     35.74 o
   0  -5  19     2116.45     2532.92    133.31 o
   3  -5  19      594.78      586.57     85.32 o
  -7  -4  19      171.34       71.99     69.32 o
  -6  -4  19      480.84      474.59     81.32 o
  -5  -4  19     1418.48     1483.76    118.65 o
  -4  -4  19     2166.61     2227.64    138.64 o
  -3  -4  19      474.62      430.60     71.99 o
  -2  -4  19       18.89       41.33     53.32 o
  -1  -4  19      601.52      680.23     71.32 o
   0  -4  19     1363.42     1369.47     68.64 o
   1  -4  19     1237.02     1467.76     98.65 o
   2  -4  19      314.22      241.29     61.32 o
   3  -4  19       19.19        8.00     55.99 o
   4  -4  19      564.87      458.59     83.99 o
  -8  -3  19      163.86      217.30     71.99 o
  -7  -3  19       86.41      130.65     70.66 o
  -6  -3  19      116.57      131.98     69.32 o
  -5  -3  19      365.97      365.27     74.65 o
  -4  -3  19     1082.71     1075.83    102.65 o
  -3  -3  19     1801.40     1995.68    134.64 o
  -2  -3  19      619.88      589.83     46.66 o
  -1  -3  19      226.81      326.61     58.66 o
   0  -3  19      716.26      761.88     52.66 o
   1  -3  19     1642.88     1682.79     63.37 o
   2  -3  19      832.14      920.25     64.66 o
   3  -3  19       26.15       -9.33     55.99 o
   4  -3  19       81.57       93.32     66.66 o
  -8  -2  19      132.93      125.31     74.65 o
  -7  -2  19        7.74       39.99     69.32 o
  -6  -2  19     1618.74     1605.07    127.98 o
  -5  -2  19      334.62      283.95     67.99 o
  -4  -2  19       11.52        8.00     59.99 o
  -3  -2  19     1417.69     1466.09     71.07 o
  -2  -2  19      706.97      651.16     59.99 o
  -1  -2  19     3007.70     3319.46    169.31 o
   0  -2  19      837.81      917.19     78.65 o
   1  -2  19        6.56       36.32     30.63 o
   2  -2  19      490.33      571.87     48.91 o
   3  -2  19      320.54      299.93     43.83 o
   4  -2  19     1087.54     1149.15    113.32 o
  -8  -1  19      504.85      429.26     90.65 o
  -7  -1  19     1366.47     1089.16    113.32 o
  -6  -1  19      291.02      259.96     73.32 o
  -5  -1  19      320.87      329.28     77.32 o
  -4  -1  19      494.19      498.42     45.36 o
  -3  -1  19     1205.58     1271.35    209.97 o
  -2  -1  19     3382.38     3508.78    178.64 o
  -1  -1  19     1938.46     1933.02    119.98 o
   0  -1  19      310.32      371.94     58.66 o
   1  -1  19     1094.61     1201.69     65.97 o
   2  -1  19      464.40      515.67     49.93 o
   3  -1  19     1982.87     1818.70     88.23 o
   4  -1  19      654.18      619.90     89.32 o
  -8   0  19      224.89      270.62     82.65 o
  -7   0  19      158.44      195.97     74.65 o
  -6   0  19      213.65      154.64     73.32 o
  -5   0  19      106.95       97.30     36.14 o
  -4   0  19      765.61      736.78     51.25 o
  -3   0  19      979.66     1025.71     58.62 o
  -2   0  19     1129.87     1115.82     97.32 o
  -1   0  19       36.62      -41.33     41.33 o
   0   0  19      593.08      721.84     51.37 o
   1   0  19      174.35      330.78     42.29 o
   2   0  19      747.67      837.06     59.72 o
   3   0  19     1893.44     1847.10     93.37 o
   4   0  19        2.35      -22.66     63.99 o
  -8   1  19      522.85      569.24     93.32 o
  -7   1  19     1376.85     1310.45    121.31 o
  -6   1  19      293.16      247.96     78.65 o
  -5   1  19      327.48      280.51     53.99 o
  -4   1  19      486.14      533.87     45.59 o
  -3   1  19     1205.79     1108.42    117.31 o
  -2   1  19     3417.43     3271.47    175.97 o
  -1   1  19     1971.31     1891.69    122.65 o
   0   1  19      335.10      352.44     42.29 o
   1   1  19     1085.50     1267.62     71.62 o
   2   1  19      454.62      517.25     52.01 o
   3   1  19     1952.99     1989.29     97.32 o
   4   1  19      650.18      699.89     95.98 o
  -8   2  19      125.50      127.98     82.65 o
  -7   2  19        8.60       61.32     74.65 o
  -6   2  19     1625.50     1463.76    127.98 o
  -5   2  19      327.62      231.96     75.99 o
  -4   2  19       10.86       25.33     61.32 o
  -3   2  19     1443.82     1434.00    107.98 o
  -2   2  19      691.95      661.23     77.32 o
  -1   2  19     3013.39     3272.96    148.64 o
   0   2  19      832.29      869.71     58.91 o
   1   2  19        7.20      -22.05     33.90 o
   2   2  19      467.76      496.59     53.20 o
   3   2  19      331.17      363.82    109.32 o
   4   2  19     1084.80     1145.15    118.65 o
  -8   3  19      165.99      147.98     82.65 o
  -7   3  19       86.54      137.31     81.32 o
  -6   3  19      112.66       86.65     73.32 o
  -5   3  19      366.80      381.27     82.65 o
  -4   3  19     1095.55      999.84     99.98 o
  -3   3  19     1778.75     1970.35    133.31 o
  -2   3  19      597.06      615.90     77.32 o
  -1   3  19      234.05      307.22     41.48 o
   0   3  19      709.77      705.12     56.08 o
   1   3  19     1682.62     1776.60     86.92 o
   2   3  19      844.41      855.33     83.32 o
   3   3  19       25.09       -9.54     67.99 o
   4   3  19       84.57      199.97     75.99 o
  -7   4  19      163.93       91.99     81.32 o
  -6   4  19      490.87      422.60     87.99 o
  -5   4  19     1410.21     1318.45    119.98 o
  -4   4  19     2139.92     1895.69    131.98 o
  -3   4  19      470.40      454.59     70.66 o
  -2   4  19       15.46       45.33     50.66 o
  -1   4  19      608.98      653.03     54.65 o
   0   4  19     1353.36     1424.68     78.24 o
   1   4  19     1219.72     1385.73     80.56 o
   2   4  19      301.33      362.96     37.96 o
   3   4  19       17.95       16.32     31.15 o
   4   4  19      573.89      640.16     60.20 o
  -7   5  19      310.49      423.93     91.99 o
  -6   5  19       13.10      -39.99     66.66 o
  -5   5  19      920.61     1073.16    107.98 o
  -4   5  19       54.77      135.98     65.32 o
  -3   5  19      172.02      145.31     63.99 o
  -2   5  19      485.23      487.21     50.80 o
  -1   5  19      620.64      655.04     57.02 o
   0   5  19     2152.60     2299.25    103.58 o
   1   5  19      219.32      233.14     47.54 o
   2   5  19       80.08      125.98     47.13 o
   3   5  19      568.30      664.84     49.36 o
  -6   6  19       43.71      -16.00     70.66 o
  -5   6  19      646.12      594.57     83.99 o
  -4   6  19     1273.39     1483.76    121.31 o
  -3   6  19        7.58       61.32     61.32 o
  -2   6  19      152.18      160.41     45.99 o
  -1   6  19      121.15      149.29     41.44 o
   0   6  19      727.06      757.04     91.32 o
   1   6  19      782.02      845.36    101.32 o
   2   6  19       21.67       20.12     46.65 o
   3   6  19      184.95      128.71     53.32 o
  -6   7  19      103.02      133.31     75.99 o
  -5   7  19      399.13      321.28     78.65 o
  -4   7  19      468.47      433.26     79.99 o
  -3   7  19     1263.06     1245.13    111.98 o
  -2   7  19       72.61       50.60     41.88 o
  -1   7  19      621.83      549.97     60.33 o
   0   7  19      752.20      723.10     64.86 o
   1   7  19      138.59      126.59     55.32 o
   2   7  19      646.74      647.36    151.98 o
  -5   8  19       38.12       16.00     67.99 o
  -4   8  19      487.76      685.22     90.65 o
  -3   8  19      168.10      106.65     66.66 o
  -2   8  19      305.74      244.62     50.80 o
  -1   8  19      174.58      264.41     73.32 o
   0   8  19       28.30       41.99     46.19 o
   1   8  19      188.79      118.31     48.91 o
  -4   9  19      100.23       89.32     67.99 o
  -3   9  19      144.22      273.29     75.99 o
  -2   9  19     1542.48     1643.54     94.21 o
  -1   9  19       70.08        7.78     57.99 o
   0   9  19       74.51       81.89     49.43 o
  -4  -8  20      717.43      797.20     95.98 o
  -5  -7  20       94.88       83.99     67.99 o
  -4  -7  20      401.87      391.94     75.99 o
  -3  -7  20      572.27      726.55     90.65 o
  -6  -6  20      424.02      387.94     85.32 o
  -5  -6  20      831.92      879.86     98.65 o
  -4  -6  20       42.36       46.66     63.99 o
  -3  -6  20      670.70      789.21     89.32 o
  -2  -6  20     1061.45     1383.78    109.32 o
  -6  -5  20      162.39      190.64     74.65 o
  -5  -5  20      102.29       97.32     69.32 o
  -4  -5  20       43.55       39.99     65.32 o
  -3  -5  20      237.71      193.30     67.99 o
  -2  -5  20     1430.26     1553.08    123.98 o
  -1  -5  20      590.94      686.56     74.65 o
  -7  -4  20      617.12      718.55     99.98 o
  -6  -4  20       16.19       -6.67     70.66 o
  -5  -4  20        3.75       28.00     63.99 o
  -4  -4  20      473.02      441.26     81.32 o
  -3  -4  20      272.60      389.27     77.32 o
  -2  -4  20     2716.42     2914.20    161.31 o
  -1  -4  20      894.45      889.19     81.32 o
   0  -4  20      125.21      115.98     46.66 o
   3  -4  20     1201.72     1257.13    113.32 o
  -7  -3  20      296.65      349.28     85.32 o
  -6  -3  20      380.92      351.94     81.32 o
  -5  -3  20      185.45      133.31     71.99 o
  -4  -3  20      493.59      523.92     83.99 o
  -3  -3  20     1006.98     1142.48    105.32 o
  -2  -3  20      630.96      757.21     83.99 o
  -1  -3  20      849.24      878.52     83.99 o
   0  -3  20      127.71      107.98     50.66 o
   1  -3  20      424.76      451.93     62.66 o
   3  -3  20       11.91       14.66     57.32 o
  -7  -2  20      116.21      167.97     78.65 o
  -6  -2  20      660.05      681.22     94.65 o
  -5  -2  20      519.45      566.58     87.99 o
  -4  -2  20     1422.70     1274.46    119.98 o
  -3  -2  20      148.39      141.31     65.32 o
  -2  -2  20       78.19      122.65     58.66 o
  -1  -2  20     2518.24     2567.59    141.31 o
   0  -2  20      371.52      407.93     62.66 o
   1  -2  20      428.91      503.92     65.32 o
   2  -2  20       40.53       50.33     48.66 o
   3  -2  20       13.89      -13.33     54.66 o
  -7  -1  20       35.71       85.32     74.65 o
  -6  -1  20       89.52       81.32     73.32 o
  -5  -1  20     1388.63     1274.46    119.98 o
  -4  -1  20      812.11      859.86     99.98 o
  -3  -1  20     1080.51     1167.81    105.32 o
  -2  -1  20      295.95      341.28     66.66 o
  -1  -1  20      877.63     1063.83     89.32 o
   0  -1  20     3663.95     4059.34    194.64 o
   1  -1  20     1646.04     1922.36    122.65 o
   2  -1  20      267.09      301.75     42.70 o
   3  -1  20      323.38      346.78     81.32 o
  -7   0  20      282.67      317.28     85.32 o
  -6   0  20        0.80       -9.33     65.32 o
  -5   0  20      446.98      411.93     86.65 o
  -4   0  20      904.99      853.20     97.32 o
  -3   0  20       14.25       14.66     59.99 o
  -2   0  20      502.81      495.92     73.32 o
  -1   0  20      536.88      431.93     66.66 o
   0   0  20       23.77       47.99     49.33 o
   1   0  20     1509.38     1739.27     87.16 o
   2   0  20      113.94      149.99     53.32 o
   3   0  20      713.66      745.58     62.26 o
  -7   1  20       36.15      121.31     78.65 o
  -6   1  20       88.48       62.66     69.32 o
  -5   1  20     1411.04     1438.43    125.31 o
  -4   1  20      797.22      799.87     97.32 o
  -3   1  20     1080.84     1062.49    101.32 o
  -2   1  20      283.56      215.97     63.99 o
  -1   1  20      902.46      919.85     87.99 o
   0   1  20     3657.24     3806.05    197.30 o
   1   1  20     1654.10     1824.93     89.49 o
   2   1  20      262.39      320.67     46.48 o
   3   1  20      324.88      370.06     75.32 o
  -7   2  20      115.60      130.65     82.65 o
  -6   2  20      658.63      623.90     93.32 o
  -5   2  20      514.88      434.60     86.65 o
  -4   2  20     1404.39     1633.07    123.98 o
  -3   2  20      157.15      161.31     66.66 o
  -2   2  20       75.03       89.32     53.32 o
  -1   2  20     2508.57     2311.63    143.98 o
   0   2  20      373.88      477.94     64.66 o
   1   2  20      424.20      450.61     62.66 o
   2   2  20       37.26       87.30     61.32 o
   3   2  20       14.90       47.67     42.82 o
  -7   3  20      285.67      258.62     89.32 o
  -6   3  20      371.84      353.28     87.99 o
  -5   3  20      180.61      237.29     71.99 o
  -4   3  20      510.51      526.58     83.99 o
  -3   3  20     1025.84     1099.82    101.32 o
  -2   3  20      635.53      717.22     85.32 o
  -1   3  20      866.27      951.85     91.99 o
   0   3  20      117.79      172.99     42.39 o
   1   3  20      414.17      379.28     50.37 o
   2   3  20      829.71      912.45     69.58 o
   3   3  20       11.54      -38.04     42.14 o
  -7   4  20      648.45      778.54    105.32 o
  -6   4  20       15.32      -67.99     73.32 o
  -5   4  20        4.09       81.32     70.66 o
  -4   4  20      439.82      458.59     81.32 o
  -3   4  20      272.51      350.61     69.32 o
  -2   4  20     2746.73     2820.88    163.97 o
  -1   4  20      892.15      773.21     83.99 o
   0   4  20      122.13      129.49     42.82 o
   1   4  20      519.60      569.47     58.64 o
   2   4  20      463.34      471.89     56.56 o
   3   4  20     1213.31     1169.14     83.99 o
  -6   5  20      159.66      179.97     78.65 o
  -5   5  20       99.05      117.31     73.32 o
  -4   5  20       44.27       71.99     61.32 o
  -3   5  20      237.91      373.27     74.65 o
  -2   5  20     1407.31     1702.39    122.65 o
  -1   5  20      583.72      609.53     57.48 o
   0   5  20      253.36      265.97     49.96 o
   1   5  20      154.46      140.61     45.71 o
   2   5  20      256.52      222.00     52.26 o
  -6   6  20      428.95      518.58     91.99 o
  -5   6  20      829.13      822.53     98.65 o
  -4   6  20       40.05       14.66     58.66 o
  -3   6  20      680.90      582.57     82.65 o
  -2   6  20     1102.43     1235.80    109.32 o
  -1   6  20      797.32      812.99     65.51 o
   0   6  20      735.03      871.24     67.85 o
   1   6  20       31.24       74.29     46.65 o
   2   6  20      212.68      237.39     54.15 o
  -5   7  20       92.29      158.64     74.65 o
  -4   7  20      403.65      463.93     83.99 o
  -3   7  20      581.56      587.91     82.65 o
  -2   7  20       17.91       33.33     65.32 o
  -1   7  20      559.49      515.22     59.36 o
   0   7  20       41.09       60.42     46.65 o
   1   7  20     1107.21     1220.00     84.17 o
  -4   8  20      732.20      943.85    103.98 o
  -3   8  20       72.51       99.98     69.32 o
  -2   8  20      172.16      221.30     73.32 o
  -1   8  20      787.38      862.67     70.94 o
   0   8  20      292.85      332.00     56.54 o
  -3  -7  21      257.65      270.62     75.99 o
  -4  -6  21      479.12      538.58     90.65 o
  -3  -6  21      219.56      299.95     75.99 o
  -2  -6  21      564.30      498.59     79.99 o
  -5  -5  21     1228.94     1279.79    118.65 o
  -4  -5  21     1324.62     1454.43    123.98 o
  -3  -5  21      123.20      123.98     69.32 o
  -2  -5  21       12.21       50.66     58.66 o
  -1  -5  21      324.58      363.94     62.66 o
  -6  -4  21      128.01      157.31     75.99 o
  -5  -4  21       95.43      121.31     75.99 o
  -4  -4  21      777.03      714.55     95.98 o
  -3  -4  21      122.24      137.31     69.32 o
  -2  -4  21      235.08      341.28     67.99 o
  -1  -4  21      251.86      358.61     63.99 o
   0  -4  21      576.13      753.21     74.65 o
  -6  -3  21      948.51      942.51    103.98 o
  -5  -3  21      349.66      201.30     79.99 o
  -4  -3  21     1560.32     1382.44    126.65 o
  -3  -3  21      812.24      754.54     93.32 o
  -2  -3  21        1.99       21.33     55.99 o
  -1  -3  21     1170.33     1078.49     93.32 o
   0  -3  21      832.08     1007.84     87.99 o
   1  -3  21      394.78      547.91     66.66 o
  -6  -2  21      607.12      495.92     94.65 o
  -5  -2  21      714.68      649.23     97.32 o
  -4  -2  21      680.57      739.88     97.32 o
  -3  -2  21      582.97      643.90     86.65 o
  -2  -2  21      967.18     1074.49     98.65 o
  -1  -2  21     1045.43     1061.16     91.99 o
   0  -2  21      290.90      351.94     59.99 o
   1  -2  21      335.83      445.26     65.32 o
   2  -2  21      441.21      450.59     66.66 o
  -6  -1  21      421.16      330.61     87.99 o
  -5  -1  21      385.29      249.29     77.32 o
  -4  -1  21      268.35      250.63     70.66 o
  -3  -1  21      568.61      602.57     86.65 o
  -2  -1  21       35.39       63.99     61.32 o
  -1  -1  21     1032.13     1099.82     94.65 o
   0  -1  21       15.08       90.65     54.66 o
   1  -1  21      954.83     1078.49     93.32 o
   2  -1  21      282.14      354.61     63.99 o
  -7   0  21     1434.01     1554.42    139.98 o
  -6   0  21       37.18       10.66     75.99 o
  -5   0  21       47.56       82.65     75.99 o
  -4   0  21        0.78       -9.33     67.99 o
  -3   0  21     1700.68     1654.40    126.65 o
  -2   0  21     5009.40     4776.56    230.63 o
  -1   0  21     2532.38     2542.26    147.98 o
   0   0  21      103.04      101.32     53.32 o
   1   0  21      318.82      273.29     62.66 o
   2   0  21       67.97      113.97     41.88 o
   3   0  21     1274.76     1255.30     86.65 o
  -6   1  21      424.95      421.27     91.99 o
  -5   1  21      384.32      290.62     82.65 o
  -4   1  21      258.85      211.97     74.65 o
  -3   1  21      539.89      521.25     82.65 o
  -2   1  21       36.87       25.33     51.99 o
  -1   1  21     1006.86     1058.50     97.32 o
   0   1  21       11.88      102.65     55.99 o
   1   1  21      977.25     1183.81     99.98 o
   2   1  21      307.50      352.11     49.85 o
   3   1  21      111.17       83.99     59.99 o
  -6   2  21      610.09      467.92     94.65 o
  -5   2  21      724.07      818.53    102.65 o
  -4   2  21      694.06      863.86     98.65 o
  -3   2  21      614.14      582.57     83.99 o
  -2   2  21      979.26     1159.81    101.32 o
  -1   2  21     1079.86     1069.16     97.32 o
   0   2  21      289.05      343.94     63.99 o
   1   2  21      322.13      425.26     73.32 o
   2   2  21      433.45      398.18     59.32 o
  -6   3  21      924.50      907.85    114.65 o
  -5   3  21      351.94      361.27     83.99 o
  -4   3  21     1567.82     1803.71    131.98 o
  -3   3  21      809.41      805.20     87.99 o
  -2   3  21        1.48      -14.66     57.32 o
  -1   3  21     1140.08     1219.80    102.65 o
   0   3  21      824.94     1033.17     98.65 o
   1   3  21      389.06      429.18     71.32 o
   2   3  21      987.55      990.16     72.00 o
  -6   4  21      130.38       61.32     77.32 o
  -5   4  21       96.88      129.31     77.32 o
  -4   4  21      781.46      827.87     97.32 o
  -3   4  21      121.57      114.65     62.66 o
  -2   4  21      239.38      258.62     70.66 o
  -1   4  21      264.37      250.63     69.32 o
   0   4  21      566.77      611.90     86.65 o
   1   4  21      257.44      263.04     50.67 o
   2   4  21       61.97       67.74     46.16 o
  -5   5  21     1229.52     1334.45    121.31 o
  -4   5  21     1330.31     1498.42    117.31 o
  -3   5  21      118.09      138.64     62.66 o
  -2   5  21       13.63      118.65     65.32 o
  -1   5  21      322.99      367.94     71.99 o
   0   5  21     1057.61     1310.45    114.65 o
   1   5  21     2239.16     2407.24    112.50 o
  -4   6  21      481.96      441.26     83.99 o
  -3   6  21      223.40      250.63     74.65 o
  -2   6  21      554.86      563.91     85.32 o
  -1   6  21     1463.28     1638.40    130.65 o
   0   6  21      836.63      832.89     70.19 o
   1   6  21      239.90      125.31     66.66 o
  -3   7  21      252.19      247.96     70.66 o
  -2   7  21       42.71      111.98     70.66 o
  -1   7  21      499.85      461.26     86.65 o
  -4  -5  22      153.01      141.31     78.65 o
  -3  -5  22     1321.17     1514.42    125.31 o
  -2  -5  22      890.23      846.53     91.99 o
  -5  -4  22       56.71      130.65     78.65 o
  -4  -4  22      139.19       86.65     79.99 o
  -3  -4  22      516.37      475.92     87.99 o
  -2  -4  22     1386.19     1387.78    114.65 o
  -1  -4  22     1395.82     1535.75    110.65 o
  -5  -3  22       74.99      -71.99     71.99 o
  -4  -3  22      157.76      267.96     79.99 o
  -3  -3  22      525.71      391.94     83.99 o
  -2  -3  22      101.74      101.32     63.99 o
  -1  -3  22     1754.84     1850.37    125.31 o
   0  -3  22      139.78      122.65     51.99 o
  -5  -2  22      343.94      414.60     86.65 o
  -4  -2  22      269.12      177.30     77.32 o
  -3  -2  22     1526.19     1778.38    131.98 o
  -2  -2  22       65.79       55.99     61.32 o
  -1  -2  22       78.64      111.98     57.32 o
   0  -2  22      310.25      361.27     66.66 o
   1  -2  22      223.95      186.64     58.66 o
  -6  -1  22      520.35      519.92     98.65 o
  -5  -1  22      368.70      259.96     86.65 o
  -4  -1  22     2976.04     3222.15    191.97 o
  -3  -1  22      684.73      737.21     94.65 o
  -2  -1  22        3.43      -24.00     55.99 o
  -1  -1  22      685.90      587.91     77.32 o
   0  -1  22      943.10      862.53     86.65 o
   1  -1  22      518.16      635.90     77.32 o
  -6   0  22       28.43       21.33     79.99 o
  -5   0  22      448.63      523.92     95.98 o
  -4   0  22       84.72      194.64     78.65 o
  -3   0  22      286.97      375.94     81.32 o
  -2   0  22      306.16      426.60     75.99 o
  -1   0  22      146.85      163.97     61.32 o
   0   0  22     1240.86     1281.13    103.98 o
   1   0  22       27.31       82.65     59.99 o
  -6   1  22      536.45      446.59     99.98 o
  -5   1  22      390.82      405.27     83.99 o
  -4   1  22     3006.71     3234.14    189.30 o
  -3   1  22      709.74      787.87     95.98 o
  -2   1  22        2.85       -5.33     62.66 o
  -1   1  22      672.63      754.54     85.32 o
   0   1  22      943.35      997.17     94.65 o
   1   1  22      527.61      641.23     79.99 o
  -5   2  22      312.23      357.28     87.99 o
  -4   2  22      272.97      313.28     75.99 o
  -3   2  22     1496.58     1639.74    127.98 o
  -2   2  22       65.18      145.31     65.32 o
  -1   2  22       84.11      134.64     58.66 o
   0   2  22      317.93      446.59     75.99 o
   1   2  22      215.48      279.95     67.99 o
  -5   3  22       81.18      210.63     82.65 o
  -4   3  22      151.79      206.63     74.65 o
  -3   3  22      540.29      519.92     83.99 o
  -2   3  22       95.29      115.98     69.32 o
  -1   3  22     1758.08     2078.33    134.64 o
   0   3  22      143.13       69.32     63.99 o
   1   3  22      141.40      105.32     65.32 o
  -5   4  22       53.00       12.00     73.32 o
  -4   4  22      139.41       89.32     71.99 o
  -3   4  22      502.09      358.61     73.32 o
  -2   4  22     1379.33     1430.44    111.98 o
  -1   4  22     1385.75     1525.09    121.31 o
   0   4  22      276.44      246.63     71.99 o
  -4   5  22      154.09      290.62     73.32 o
  -3   5  22     1330.50     1450.43    123.98 o
  -2   5  22      888.55     1018.50    102.65 o
  -1   5  22       39.21       29.33     65.32 o
   0   5  22      346.13      386.60     79.99 o
  -3  -3  23      179.41      238.63     75.99 o
  -2  -3  23       78.53       45.33     66.66 o
  -1  -3  23      535.77      634.56     78.65 o
  -4  -2  23      186.39      185.30     81.32 o
  -3  -2  23     1331.36     1379.78    122.65 o
  -2  -2  23      123.22       37.33     62.66 o
  -1  -2  23      189.75      139.98     62.66 o
  -4  -1  23        8.74       29.33     67.99 o
  -3  -1  23      635.45      762.54     94.65 o
  -2  -1  23      786.93      922.52     95.98 o
  -1  -1  23      155.98      233.30     65.32 o
   0  -1  23      395.36      421.27     70.66 o
  -4   0  23        9.72        2.67     73.32 o
  -3   0  23       29.79       45.33     70.66 o
  -2   0  23      531.76      505.25     81.32 o
  -1   0  23       59.77       62.66     61.32 o
   0   0  23       83.62      126.65     61.32 o
  -4   1  23       11.66      115.98     78.65 o
  -3   1  23      646.08      602.57     89.32 o
  -2   1  23      778.84      822.53     93.32 o
  -1   1  23      154.77      229.30     67.99 o
   0   1  23      382.69      447.93     74.65 o
  -4   2  23      173.90      207.97     79.99 o
  -3   2  23     1332.46     1418.44    121.31 o
  -2   2  23      117.89       13.33     65.32 o
  -1   2  23      192.69      183.97     66.66 o
  -3   3  23      177.43      254.63     77.32 o
  -2   3  23       79.61      101.32     67.99 o
  -1   3  23      524.32      665.23     87.99 o
 
